# Supplementary material for: Maternal nutrition alters mRNA isoform expression, usage, and splicing dynamics in skeletal muscle of beef cattle offspring
Source: Front Genet. 2026 Feb 5;17:1734234. doi: 10.3389/fgene.2026.1734234 (PMC12916067; doi:10.3389/fgene.2026.1734234)
Supplement: Supplementary file 1 [file Table1.xlsx]

## Sheet: Additional_file_1
1	ensembl	transcript	594293	607442	.	+	.	transcript_id "ENSBTAT00000129044"; gene_id "ENSBTAG00000062804"; gene_name "ENSBTAG00000062804"; xloc "XLOC_000001"; ref_gene_id "ENSBTAG00000062804"; cmp_ref "ENSBTAT00000129044"; class_code "="; tss_id "TSS1";
1	ensembl	transcript	626159	660487	.	+	.	transcript_id "ENSBTAT00000066364"; gene_id "ENSBTAG00000054829"; gene_name "ENSBTAG00000054829"; xloc "XLOC_000002"; ref_gene_id "ENSBTAG00000054829"; cmp_ref "ENSBTAT00000066364"; class_code "="; tss_id "TSS2";
1	ensembl	transcript	627455	654493	.	+	.	transcript_id "ENSBTAT00000109378"; gene_id "ENSBTAG00000054829"; gene_name "ENSBTAG00000054829"; xloc "XLOC_000002"; ref_gene_id "ENSBTAG00000054829"; cmp_ref "ENSBTAT00000109378"; class_code "="; tss_id "TSS3";
1	ensembl	transcript	699469	706097	.	+	.	transcript_id "ENSBTAT00000089903"; gene_id "ENSBTAG00000062667"; gene_name "ENSBTAG00000062667"; xloc "XLOC_000003"; ref_gene_id "ENSBTAG00000062667"; cmp_ref "ENSBTAT00000089903"; class_code "="; tss_id "TSS4";
1	StringTie	transcript	991023	1002231	.	+	.	transcript_id "ENSBTAT00000037243"; gene_id "MSTRG.1"; gene_name "RCAN1"; xloc "XLOC_000005"; ref_gene_id "ENSBTAG00000020035"; cmp_ref "ENSBTAT00000037243"; class_code "="; tss_id "TSS7";
1	ensembl	transcript	1040143	1047345	.	+	.	transcript_id "ENSBTAT00000001530"; gene_id "ENSBTAG00000001150"; gene_name "KCNE1"; xloc "XLOC_000006"; ref_gene_id "ENSBTAG00000001150"; cmp_ref "ENSBTAT00000001530"; class_code "="; tss_id "TSS8";
1	ensembl	transcript	1072002	1076459	.	+	.	transcript_id "ENSBTAT00000109795"; gene_id "ENSBTAG00000057327"; gene_name "SMIM34"; xloc "XLOC_000008"; ref_gene_id "ENSBTAG00000057327"; cmp_ref "ENSBTAT00000109795"; class_code "="; tss_id "TSS10";
1	StringTie	transcript	1643680	1651038	.	+	.	transcript_id "ENSBTAT00000024326"; gene_id "MSTRG.5"; gene_name "ATP5PO"; xloc "XLOC_000010"; ref_gene_id "ENSBTAG00000018278"; cmp_ref "ENSBTAT00000024326"; class_code "="; tss_id "TSS12";
1	StringTie	transcript	1645588	1651038	.	+	.	transcript_id "ENSBTAT00000073708"; gene_id "MSTRG.5"; gene_name "ATP5PO"; xloc "XLOC_000010"; ref_gene_id "ENSBTAG00000018278"; cmp_ref "ENSBTAT00000073708"; class_code "="; tss_id "TSS13";
1	StringTie	transcript	1909586	1936069	.	+	.	transcript_id "ENSBTAT00000106191"; gene_id "MSTRG.10"; gene_name "CRYZL1"; xloc "XLOC_000011"; ref_gene_id "ENSBTAG00000008490"; cmp_ref "ENSBTAT00000106191"; class_code "="; tss_id "TSS14";
1	StringTie	transcript	1909586	1943424	.	+	.	transcript_id "ENSBTAT00000110734"; gene_id "MSTRG.10"; gene_name "CRYZL1"; xloc "XLOC_000011"; ref_gene_id "ENSBTAG00000008490"; cmp_ref "ENSBTAT00000110734"; class_code "="; tss_id "TSS14";
1	StringTie	transcript	1909586	1943424	.	+	.	transcript_id "ENSBTAT00000104191"; gene_id "MSTRG.10"; gene_name "CRYZL1"; xloc "XLOC_000011"; ref_gene_id "ENSBTAG00000008490"; cmp_ref "ENSBTAT00000104191"; class_code "="; tss_id "TSS14";
1	StringTie	transcript	1909586	1943941	.	+	.	transcript_id "ENSBTAT00000049681"; gene_id "MSTRG.10"; gene_name "CRYZL1"; xloc "XLOC_000011"; ref_gene_id "ENSBTAG00000008490"; cmp_ref "ENSBTAT00000049681"; class_code "="; tss_id "TSS14";
1	StringTie	transcript	1943576	1954118	.	+	.	transcript_id "ENSBTAT00000049667"; gene_id "MSTRG.10"; gene_name "DONSON"; xloc "XLOC_000011"; ref_gene_id "ENSBTAG00000035175"; contained_in "MSTRG.10.1"; cmp_ref "ENSBTAT00000049667"; class_code "="; tss_id "TSS15";
1	StringTie	transcript	1943942	1954118	.	+	.	transcript_id "ENSBTAT00000121582"; gene_id "MSTRG.10"; gene_name "DONSON"; xloc "XLOC_000011"; ref_gene_id "ENSBTAG00000035175"; cmp_ref "ENSBTAT00000121582"; class_code "="; tss_id "TSS16";
1	StringTie	transcript	1986098	2012388	.	+	.	transcript_id "ENSBTAT00000012108"; gene_id "MSTRG.12"; gene_name "GART"; xloc "XLOC_000012"; ref_gene_id "ENSBTAG00000009188"; cmp_ref "ENSBTAT00000012108"; class_code "="; tss_id "TSS17";
1	StringTie	transcript	1986153	2012388	.	+	.	transcript_id "ENSBTAT00000116578"; gene_id "MSTRG.12"; gene_name "GART"; xloc "XLOC_000012"; ref_gene_id "ENSBTAG00000009188"; cmp_ref "ENSBTAT00000116578"; class_code "="; tss_id "TSS17";
1	StringTie	transcript	2027289	2032507	.	+	.	transcript_id "ENSBTAT00000133069"; gene_id "MSTRG.13"; gene_name "DNAJC28"; xloc "XLOC_000013"; ref_gene_id "ENSBTAG00000009187"; cmp_ref "ENSBTAT00000133069"; class_code "="; tss_id "TSS18";
1	StringTie	transcript	2027996	2032507	.	+	.	transcript_id "ENSBTAT00000012106"; gene_id "MSTRG.13"; gene_name "DNAJC28"; xloc "XLOC_000013"; ref_gene_id "ENSBTAG00000009187"; cmp_ref "ENSBTAT00000012106"; class_code "="; tss_id "TSS19";
1	StringTie	transcript	2028175	2032507	.	+	.	transcript_id "ENSBTAT00000100338"; gene_id "MSTRG.13"; gene_name "DNAJC28"; xloc "XLOC_000013"; ref_gene_id "ENSBTAG00000009187"; cmp_ref "ENSBTAT00000100338"; class_code "="; tss_id "TSS20";
1	StringTie	transcript	2046733	2083566	.	+	.	transcript_id "ENSBTAT00000001660"; gene_id "MSTRG.14"; gene_name "TMEM50B"; xloc "XLOC_000014"; ref_gene_id "ENSBTAG00000001258"; cmp_ref "ENSBTAT00000001660"; class_code "="; tss_id "TSS21";
1	ensembl	transcript	2130513	2185580	.	+	.	transcript_id "ENSBTAT00000125480"; gene_id "ENSBTAG00000060891"; gene_name "ENSBTAG00000060891"; xloc "XLOC_000015"; ref_gene_id "ENSBTAG00000060891"; cmp_ref "ENSBTAT00000125480"; class_code "="; tss_id "TSS23";
1	ensembl	transcript	2130516	2186085	.	+	.	transcript_id "ENSBTAT00000104758"; gene_id "ENSBTAG00000060891"; gene_name "ENSBTAG00000060891"; xloc "XLOC_000015"; ref_gene_id "ENSBTAG00000060891"; cmp_ref "ENSBTAT00000104758"; class_code "="; tss_id "TSS23";
1	ensembl	transcript	2169751	2186085	.	+	.	transcript_id "ENSBTAT00000130019"; gene_id "ENSBTAG00000060891"; gene_name "ENSBTAG00000060891"; xloc "XLOC_000015"; ref_gene_id "ENSBTAG00000060891"; cmp_ref "ENSBTAT00000130019"; class_code "="; tss_id "TSS24";
1	ensembl	transcript	2169948	2184276	.	+	.	transcript_id "ENSBTAT00000119156"; gene_id "ENSBTAG00000060891"; gene_name "ENSBTAG00000060891"; xloc "XLOC_000015"; ref_gene_id "ENSBTAG00000060891"; cmp_ref "ENSBTAT00000119156"; class_code "="; tss_id "TSS25";
1	ensembl	transcript	2172679	2186018	.	+	.	transcript_id "ENSBTAT00000132200"; gene_id "ENSBTAG00000060891"; gene_name "ENSBTAG00000060891"; xloc "XLOC_000015"; ref_gene_id "ENSBTAG00000060891"; cmp_ref "ENSBTAT00000132200"; class_code "="; tss_id "TSS26";
1	StringTie	transcript	2218475	2221110	.	+	.	transcript_id "ENSBTAT00000094048"; gene_id "MSTRG.18"; gene_name "ENSBTAG00000061056"; xloc "XLOC_000016"; ref_gene_id "ENSBTAG00000061056"; cmp_ref "ENSBTAT00000094048"; class_code "="; tss_id "TSS27";
1	ensembl	transcript	2749200	2768772	.	+	.	transcript_id "ENSBTAT00000061032"; gene_id "ENSBTAG00000043993"; gene_name "EPCIP"; xloc "XLOC_000018"; ref_gene_id "ENSBTAG00000043993"; cmp_ref "ENSBTAT00000061032"; class_code "="; tss_id "TSS29";
1	ensembl	transcript	2766780	2768837	.	+	.	transcript_id "ENSBTAT00000105125"; gene_id "ENSBTAG00000043993"; gene_name "EPCIP"; xloc "XLOC_000018"; ref_gene_id "ENSBTAG00000043993"; cmp_ref "ENSBTAT00000105125"; class_code "="; tss_id "TSS30";
1	StringTie	transcript	2786613	2819651	.	+	.	transcript_id "ENSBTAT00000003986"; gene_id "MSTRG.21"; gene_name "PAXBP1"; xloc "XLOC_000019"; ref_gene_id "ENSBTAG00000003064"; cmp_ref "ENSBTAT00000003986"; class_code "="; tss_id "TSS31";
1	StringTie	transcript	2827223	2919157	.	+	.	transcript_id "ENSBTAT00000069919"; gene_id "MSTRG.22"; gene_name "SYNJ1"; xloc "XLOC_000020"; ref_gene_id "ENSBTAG00000003063"; cmp_ref "ENSBTAT00000069919"; class_code "="; tss_id "TSS32";
1	StringTie	transcript	2827766	2919157	.	+	.	transcript_id "ENSBTAT00000074850"; gene_id "MSTRG.22"; gene_name "SYNJ1"; xloc "XLOC_000020"; ref_gene_id "ENSBTAG00000003063"; cmp_ref "ENSBTAT00000074850"; class_code "="; tss_id "TSS33";
1	StringTie	transcript	2827772	2919157	.	+	.	transcript_id "ENSBTAT00000003985"; gene_id "MSTRG.22"; gene_name "SYNJ1"; xloc "XLOC_000020"; ref_gene_id "ENSBTAG00000003063"; cmp_ref "ENSBTAT00000003985"; class_code "="; tss_id "TSS33";
1	StringTie	transcript	2827831	2919157	.	+	.	transcript_id "ENSBTAT00000003984"; gene_id "MSTRG.22"; gene_name "SYNJ1"; xloc "XLOC_000020"; ref_gene_id "ENSBTAG00000003063"; cmp_ref "ENSBTAT00000003984"; class_code "="; tss_id "TSS33";
1	StringTie	transcript	2827917	2919157	.	+	.	transcript_id "ENSBTAT00000066488"; gene_id "MSTRG.22"; gene_name "SYNJ1"; xloc "XLOC_000020"; ref_gene_id "ENSBTAG00000003063"; cmp_ref "ENSBTAT00000066488"; class_code "="; tss_id "TSS34";
1	StringTie	transcript	2924656	2934144	.	+	.	transcript_id "ENSBTAT00000131085"; gene_id "MSTRG.24"; gene_name "CFAP298"; xloc "XLOC_000021"; ref_gene_id "ENSBTAG00000003059"; cmp_ref "ENSBTAT00000131085"; class_code "="; tss_id "TSS38";
1	StringTie	transcript	2924656	2936276	.	+	.	transcript_id "ENSBTAT00000104772"; gene_id "MSTRG.24"; gene_name "CFAP298"; xloc "XLOC_000021"; ref_gene_id "ENSBTAG00000003059"; cmp_ref "ENSBTAT00000104772"; class_code "="; tss_id "TSS38";
1	StringTie	transcript	2924656	2936276	.	+	.	transcript_id "ENSBTAT00000003977"; gene_id "MSTRG.24"; gene_name "CFAP298"; xloc "XLOC_000021"; ref_gene_id "ENSBTAG00000003059"; contained_in "MSTRG.24.3"; cmp_ref "ENSBTAT00000003977"; class_code "="; tss_id "TSS38";
1	StringTie	transcript	3103137	3180340	.	+	.	transcript_id "ENSBTAT00000016473"; gene_id "MSTRG.26"; gene_name "URB1"; xloc "XLOC_000022"; ref_gene_id "ENSBTAG00000012412"; cmp_ref "ENSBTAT00000016473"; class_code "="; tss_id "TSS39";
1	ensembl	transcript	3210652	3222938	.	+	.	transcript_id "ENSBTAT00000022106"; gene_id "ENSBTAG00000016619"; gene_name "MIS18A"; xloc "XLOC_000023"; ref_gene_id "ENSBTAG00000016619"; cmp_ref "ENSBTAT00000022106"; class_code "="; tss_id "TSS40";
1	ensembl	transcript	3231648	3244395	.	+	.	transcript_id "ENSBTAT00000113636"; gene_id "ENSBTAG00000066306"; gene_name "ENSBTAG00000066306"; xloc "XLOC_000024"; ref_gene_id "ENSBTAG00000066306"; cmp_ref "ENSBTAT00000113636"; class_code "="; tss_id "TSS41";
1	ensembl	transcript	3236815	3260341	.	+	.	transcript_id "ENSBTAT00000118739"; gene_id "ENSBTAG00000066306"; gene_name "ENSBTAG00000066306"; xloc "XLOC_000024"; ref_gene_id "ENSBTAG00000066306"; cmp_ref "ENSBTAT00000118739"; class_code "="; tss_id "TSS42";
1	ensembl	transcript	3238404	3282924	.	+	.	transcript_id "ENSBTAT00000120406"; gene_id "ENSBTAG00000066306"; gene_name "ENSBTAG00000066306"; xloc "XLOC_000024"; ref_gene_id "ENSBTAG00000066306"; cmp_ref "ENSBTAT00000120406"; class_code "="; tss_id "TSS43";
1	ensembl	transcript	3258842	3260341	.	+	.	transcript_id "ENSBTAT00000116414"; gene_id "ENSBTAG00000066306"; gene_name "ENSBTAG00000066306"; xloc "XLOC_000024"; ref_gene_id "ENSBTAG00000066306"; cmp_ref "ENSBTAT00000116414"; class_code "="; tss_id "TSS44";
1	ensembl	transcript	3282243	3286472	.	+	.	transcript_id "ENSBTAT00000103335"; gene_id "ENSBTAG00000066306"; gene_name "ENSBTAG00000066306"; xloc "XLOC_000024"; ref_gene_id "ENSBTAG00000066306"; cmp_ref "ENSBTAT00000103335"; class_code "="; tss_id "TSS45";
1	StringTie	transcript	3760777	3823151	.	+	.	transcript_id "ENSBTAT00000083963"; gene_id "MSTRG.27"; gene_name "SCAF4"; xloc "XLOC_000025"; ref_gene_id "ENSBTAG00000018855"; cmp_ref "ENSBTAT00000083963"; class_code "="; tss_id "TSS47";
1	StringTie	transcript	3760919	3823151	.	+	.	transcript_id "ENSBTAT00000025104"; gene_id "MSTRG.27"; gene_name "SCAF4"; xloc "XLOC_000025"; ref_gene_id "ENSBTAG00000018855"; cmp_ref "ENSBTAT00000025104"; class_code "="; tss_id "TSS48";
1	ensembl	transcript	4181425	4183342	.	+	.	transcript_id "ENSBTAT00000128553"; gene_id "ENSBTAG00000059620"; gene_name "ENSBTAG00000059620"; xloc "XLOC_000027"; ref_gene_id "ENSBTAG00000059620"; cmp_ref "ENSBTAT00000128553"; class_code "="; tss_id "TSS50";
1	StringTie	transcript	4192140	4430764	.	+	.	transcript_id "ENSBTAT00000104215"; gene_id "MSTRG.30"; gene_name "TIAM1"; xloc "XLOC_000028"; ref_gene_id "ENSBTAG00000048631"; cmp_ref "ENSBTAT00000104215"; class_code "="; tss_id "TSS51";
1	StringTie	transcript	4192140	4430764	.	+	.	transcript_id "ENSBTAT00000093494"; gene_id "MSTRG.30"; gene_name "TIAM1"; xloc "XLOC_000028"; ref_gene_id "ENSBTAG00000048631"; cmp_ref "ENSBTAT00000093494"; class_code "="; tss_id "TSS51";
1	StringTie	transcript	4192140	4430764	.	+	.	transcript_id "ENSBTAT00000064124"; gene_id "MSTRG.30"; gene_name "TIAM1"; xloc "XLOC_000028"; ref_gene_id "ENSBTAG00000048631"; cmp_ref "ENSBTAT00000064124"; class_code "="; tss_id "TSS51";
1	StringTie	transcript	4381189	4430764	.	+	.	transcript_id "ENSBTAT00000023716"; gene_id "MSTRG.30"; gene_name "TIAM1"; xloc "XLOC_000028"; ref_gene_id "ENSBTAG00000048631"; cmp_ref "ENSBTAT00000023716"; class_code "="; tss_id "TSS52";
1	ensembl	transcript	4455827	4457410	.	+	.	transcript_id "ENSBTAT00000127069"; gene_id "ENSBTAG00000055513"; gene_name "ENSBTAG00000055513"; xloc "XLOC_000030"; ref_gene_id "ENSBTAG00000055513"; cmp_ref "ENSBTAT00000127069"; class_code "="; tss_id "TSS54";
1	ensembl	transcript	4464802	4476391	.	+	.	transcript_id "ENSBTAT00000113045"; gene_id "ENSBTAG00000058870"; gene_name "ENSBTAG00000058870"; xloc "XLOC_000031"; ref_gene_id "ENSBTAG00000058870"; cmp_ref "ENSBTAT00000113045"; class_code "="; tss_id "TSS55";
1	ensembl	transcript	4888337	4888651	.	+	.	transcript_id "ENSBTAT00000113388"; gene_id "ENSBTAG00000061345"; gene_name "ENSBTAG00000061345"; xloc "XLOC_000037"; ref_gene_id "ENSBTAG00000061345"; cmp_ref "ENSBTAT00000113388"; class_code "="; tss_id "TSS61";
1	ensembl	transcript	5350642	5361812	.	+	.	transcript_id "ENSBTAT00000118649"; gene_id "ENSBTAG00000060217"; gene_name "ENSBTAG00000060217"; xloc "XLOC_000044"; ref_gene_id "ENSBTAG00000060217"; cmp_ref "ENSBTAT00000118649"; class_code "="; tss_id "TSS68";
1	ensembl	transcript	5457770	5463656	.	+	.	transcript_id "ENSBTAT00000114424"; gene_id "ENSBTAG00000057618"; gene_name "KRTAP19-2"; xloc "XLOC_000049"; ref_gene_id "ENSBTAG00000057618"; cmp_ref "ENSBTAT00000114424"; class_code "="; tss_id "TSS73";
1	ensembl	transcript	5522179	5581920	.	+	.	transcript_id "ENSBTAT00000072299"; gene_id "ENSBTAG00000050522"; gene_name "ENSBTAG00000050522"; xloc "XLOC_000051"; ref_gene_id "ENSBTAG00000050522"; cmp_ref "ENSBTAT00000072299"; class_code "="; tss_id "TSS75";
1	ensembl	transcript	5627637	5633252	.	+	.	transcript_id "ENSBTAT00000080742"; gene_id "ENSBTAG00000052202"; gene_name "KRTAP27-1"; xloc "XLOC_000053"; ref_gene_id "ENSBTAG00000052202"; cmp_ref "ENSBTAT00000080742"; class_code "="; tss_id "TSS77";
1	ensembl	transcript	6112248	6560408	.	+	.	transcript_id "ENSBTAT00000075906"; gene_id "ENSBTAG00000034854"; gene_name "GRIK1"; xloc "XLOC_000058"; ref_gene_id "ENSBTAG00000034854"; cmp_ref "ENSBTAT00000075906"; class_code "="; tss_id "TSS82";
1	ensembl	transcript	6112248	6576955	.	+	.	transcript_id "ENSBTAT00000070796"; gene_id "ENSBTAG00000034854"; gene_name "GRIK1"; xloc "XLOC_000058"; ref_gene_id "ENSBTAG00000034854"; cmp_ref "ENSBTAT00000070796"; class_code "="; tss_id "TSS82";
1	ensembl	transcript	6112248	6577795	.	+	.	transcript_id "ENSBTAT00000102541"; gene_id "ENSBTAG00000034854"; gene_name "GRIK1"; xloc "XLOC_000058"; ref_gene_id "ENSBTAG00000034854"; cmp_ref "ENSBTAT00000102541"; class_code "="; tss_id "TSS82";
1	ensembl	transcript	6112248	6577799	.	+	.	transcript_id "ENSBTAT00000121992"; gene_id "ENSBTAG00000034854"; gene_name "GRIK1"; xloc "XLOC_000058"; ref_gene_id "ENSBTAG00000034854"; cmp_ref "ENSBTAT00000121992"; class_code "="; tss_id "TSS82";
1	ensembl	transcript	6112248	6577799	.	+	.	transcript_id "ENSBTAT00000112743"; gene_id "ENSBTAG00000034854"; gene_name "GRIK1"; xloc "XLOC_000058"; ref_gene_id "ENSBTAG00000034854"; cmp_ref "ENSBTAT00000112743"; class_code "="; tss_id "TSS82";
1	ensembl	transcript	6408209	6577795	.	+	.	transcript_id "ENSBTAT00000026819"; gene_id "ENSBTAG00000034854"; gene_name "GRIK1"; xloc "XLOC_000058"; ref_gene_id "ENSBTAG00000034854"; cmp_ref "ENSBTAT00000026819"; class_code "="; tss_id "TSS83";
1	ensembl	transcript	6408394	6577795	.	+	.	transcript_id "ENSBTAT00000026817"; gene_id "ENSBTAG00000034854"; gene_name "GRIK1"; xloc "XLOC_000058"; ref_gene_id "ENSBTAG00000034854"; cmp_ref "ENSBTAT00000026817"; class_code "="; tss_id "TSS84";
1	ensembl	transcript	6868915	6870450	.	+	.	transcript_id "ENSBTAT00000130525"; gene_id "ENSBTAG00000061714"; gene_name "ENSBTAG00000061714"; xloc "XLOC_000060"; ref_gene_id "ENSBTAG00000061714"; cmp_ref "ENSBTAT00000130525"; class_code "="; tss_id "TSS86";
1	StringTie	transcript	7114205	7127414	.	+	.	transcript_id "ENSBTAT00000085042"; gene_id "MSTRG.39"; gene_name "CCT8"; xloc "XLOC_000061"; ref_gene_id "ENSBTAG00000014233"; contained_in "MSTRG.39.1"; cmp_ref "ENSBTAT00000085042"; class_code "="; tss_id "TSS87";
1	StringTie	transcript	7114205	7127950	.	+	.	transcript_id "ENSBTAT00000018917"; gene_id "MSTRG.39"; gene_name "CCT8"; xloc "XLOC_000061"; ref_gene_id "ENSBTAG00000014233"; cmp_ref "ENSBTAT00000018917"; class_code "="; tss_id "TSS87";
1	StringTie	transcript	7115635	7127950	.	+	.	transcript_id "ENSBTAT00000096559"; gene_id "MSTRG.39"; gene_name "CCT8"; xloc "XLOC_000061"; ref_gene_id "ENSBTAG00000014233"; cmp_ref "ENSBTAT00000096559"; class_code "="; tss_id "TSS88";
1	StringTie	transcript	7116786	7127950	.	+	.	transcript_id "ENSBTAT00000116027"; gene_id "MSTRG.39"; gene_name "CCT8"; xloc "XLOC_000061"; ref_gene_id "ENSBTAG00000014233"; cmp_ref "ENSBTAT00000116027"; class_code "="; tss_id "TSS89";
1	StringTie	transcript	7159203	7173378	.	+	.	transcript_id "ENSBTAT00000026800"; gene_id "MSTRG.41"; gene_name "RWDD2B"; xloc "XLOC_000062"; ref_gene_id "ENSBTAG00000020121"; cmp_ref "ENSBTAT00000026800"; class_code "="; tss_id "TSS92";
1	StringTie	transcript	7183699	7240983	.	+	.	transcript_id "ENSBTAT00000032432"; gene_id "MSTRG.42"; gene_name "LTN1"; xloc "XLOC_000063"; ref_gene_id "ENSBTAG00000000201"; cmp_ref "ENSBTAT00000032432"; class_code "="; tss_id "TSS94";
1	StringTie	transcript	7183804	7240983	.	+	.	transcript_id "ENSBTAT00000129578"; gene_id "MSTRG.42"; gene_name "LTN1"; xloc "XLOC_000063"; ref_gene_id "ENSBTAG00000000201"; cmp_ref "ENSBTAT00000129578"; class_code "="; tss_id "TSS95";
1	StringTie	transcript	7183841	7240983	.	+	.	transcript_id "ENSBTAT00000125547"; gene_id "MSTRG.42"; gene_name "LTN1"; xloc "XLOC_000063"; ref_gene_id "ENSBTAG00000000201"; cmp_ref "ENSBTAT00000125547"; class_code "="; tss_id "TSS95";
1	StringTie	transcript	7183873	7232072	.	+	.	transcript_id "ENSBTAT00000113839"; gene_id "MSTRG.42"; gene_name "LTN1"; xloc "XLOC_000063"; ref_gene_id "ENSBTAG00000000201"; cmp_ref "ENSBTAT00000113839"; class_code "="; tss_id "TSS95";
1	ensembl	transcript	7245895	7248024	.	+	.	transcript_id "ENSBTAT00000056346"; gene_id "ENSBTAG00000038433"; gene_name "ENSBTAG00000038433"; xloc "XLOC_000064"; ref_gene_id "ENSBTAG00000038433"; cmp_ref "ENSBTAT00000056346"; class_code "="; tss_id "TSS97";
1	StringTie	transcript	9441509	9492592	.	+	.	transcript_id "ENSBTAT00000000849"; gene_id "MSTRG.45"; gene_name "ADAMTS5"; xloc "XLOC_000069"; ref_gene_id "ENSBTAG00000000648"; cmp_ref "ENSBTAT00000000849"; class_code "="; tss_id "TSS102";
1	StringTie	transcript	9583735	9592416	.	+	.	transcript_id "ENSBTAT00000122448"; gene_id "MSTRG.48"; gene_name "ADAMTS1"; xloc "XLOC_000071"; ref_gene_id "ENSBTAG00000000706"; cmp_ref "ENSBTAT00000122448"; class_code "="; tss_id "TSS106";
1	StringTie	transcript	9583735	9592416	.	+	.	transcript_id "ENSBTAT00000000944"; gene_id "MSTRG.48"; gene_name "ADAMTS1"; xloc "XLOC_000071"; ref_gene_id "ENSBTAG00000000706"; cmp_ref "ENSBTAT00000000944"; class_code "="; tss_id "TSS106";
1	StringTie	transcript	9869543	9974626	.	+	.	transcript_id "ENSBTAT00000125114"; gene_id "MSTRG.50"; gene_name "CYYR1"; xloc "XLOC_000072"; ref_gene_id "ENSBTAG00000050914"; cmp_ref "ENSBTAT00000125114"; class_code "="; tss_id "TSS107";
1	StringTie	transcript	9869543	9985673	.	+	.	transcript_id "ENSBTAT00000108825"; gene_id "MSTRG.50"; gene_name "CYYR1"; xloc "XLOC_000072"; ref_gene_id "ENSBTAG00000050914"; cmp_ref "ENSBTAT00000108825"; class_code "="; tss_id "TSS107";
1	StringTie	transcript	9869543	9985673	.	+	.	transcript_id "ENSBTAT00000049039"; gene_id "MSTRG.50"; gene_name "CYYR1"; xloc "XLOC_000072"; ref_gene_id "ENSBTAG00000050914"; cmp_ref "ENSBTAT00000049039"; class_code "="; tss_id "TSS107";
1	ensembl	transcript	10063690	10083891	.	+	.	transcript_id "ENSBTAT00000103172"; gene_id "ENSBTAG00000069625"; gene_name "ENSBTAG00000069625"; xloc "XLOC_000074"; ref_gene_id "ENSBTAG00000069625"; cmp_ref "ENSBTAT00000103172"; class_code "="; tss_id "TSS109";
1	StringTie	transcript	10231785	10544543	.	+	.	transcript_id "ENSBTAT00000085054"; gene_id "MSTRG.51"; gene_name "APP"; xloc "XLOC_000076"; ref_gene_id "ENSBTAG00000017753"; cmp_ref "ENSBTAT00000085054"; class_code "="; tss_id "TSS112";
1	StringTie	transcript	10231785	10544543	.	+	.	transcript_id "ENSBTAT00000075463"; gene_id "MSTRG.51"; gene_name "APP"; xloc "XLOC_000076"; ref_gene_id "ENSBTAG00000017753"; cmp_ref "ENSBTAT00000075463"; class_code "="; tss_id "TSS112";
1	StringTie	transcript	10231785	10544543	.	+	.	transcript_id "ENSBTAT00000071743"; gene_id "MSTRG.51"; gene_name "APP"; xloc "XLOC_000076"; ref_gene_id "ENSBTAG00000017753"; cmp_ref "ENSBTAT00000071743"; class_code "="; tss_id "TSS112";
1	StringTie	transcript	10231785	10544543	.	+	.	transcript_id "ENSBTAT00000067940"; gene_id "MSTRG.51"; gene_name "APP"; xloc "XLOC_000076"; ref_gene_id "ENSBTAG00000017753"; cmp_ref "ENSBTAT00000067940"; class_code "="; tss_id "TSS112";
1	StringTie	transcript	10231785	10544543	.	+	.	transcript_id "ENSBTAT00000049004"; gene_id "MSTRG.51"; gene_name "APP"; xloc "XLOC_000076"; ref_gene_id "ENSBTAG00000017753"; cmp_ref "ENSBTAT00000049004"; class_code "="; tss_id "TSS112";
1	StringTie	transcript	10231921	10544543	.	+	.	transcript_id "ENSBTAT00000072012"; gene_id "MSTRG.51"; gene_name "APP"; xloc "XLOC_000076"; ref_gene_id "ENSBTAG00000017753"; cmp_ref "ENSBTAT00000072012"; class_code "="; tss_id "TSS113";
1	StringTie	transcript	10690495	10698967	.	+	.	transcript_id "ENSBTAT00000032427"; gene_id "MSTRG.55"; gene_name "ATP5PF"; xloc "XLOC_000078"; ref_gene_id "ENSBTAG00000000605"; cmp_ref "ENSBTAT00000032427"; class_code "="; tss_id "TSS115";
1	StringTie	transcript	10691722	10698967	.	+	.	transcript_id "ENSBTAT00000066011"; gene_id "MSTRG.55"; gene_name "ATP5PF"; xloc "XLOC_000078"; ref_gene_id "ENSBTAG00000000605"; cmp_ref "ENSBTAT00000066011"; class_code "="; tss_id "TSS116";
1	StringTie	transcript	10823337	10836022	.	+	.	transcript_id "ENSBTAT00000128228"; gene_id "MSTRG.57"; gene_name "MRPL39"; xloc "XLOC_000079"; ref_gene_id "ENSBTAG00000019542"; cmp_ref "ENSBTAT00000128228"; class_code "="; tss_id "TSS117";
1	StringTie	transcript	10823337	10836976	.	+	.	transcript_id "ENSBTAT00000026038"; gene_id "MSTRG.57"; gene_name "MRPL39"; xloc "XLOC_000079"; ref_gene_id "ENSBTAG00000019542"; cmp_ref "ENSBTAT00000026038"; class_code "="; tss_id "TSS117";
1	StringTie	transcript	10823337	10849956	.	+	.	transcript_id "ENSBTAT00000085749"; gene_id "MSTRG.57"; gene_name "MRPL39"; xloc "XLOC_000079"; ref_gene_id "ENSBTAG00000019542"; cmp_ref "ENSBTAT00000085749"; class_code "="; tss_id "TSS117";
1	StringTie	transcript	10823337	10849956	.	+	.	transcript_id "ENSBTAT00000078359"; gene_id "MSTRG.57"; gene_name "MRPL39"; xloc "XLOC_000079"; ref_gene_id "ENSBTAG00000019542"; cmp_ref "ENSBTAT00000078359"; class_code "="; tss_id "TSS117";
1	StringTie	transcript	10823337	10850185	.	+	.	transcript_id "ENSBTAT00000086251"; gene_id "MSTRG.57"; gene_name "MRPL39"; xloc "XLOC_000079"; ref_gene_id "ENSBTAG00000019542"; cmp_ref "ENSBTAT00000086251"; class_code "="; tss_id "TSS117";
1	StringTie	transcript	10823337	10850185	.	+	.	transcript_id "ENSBTAT00000067126"; gene_id "MSTRG.57"; gene_name "MRPL39"; xloc "XLOC_000079"; ref_gene_id "ENSBTAG00000019542"; cmp_ref "ENSBTAT00000067126"; class_code "="; tss_id "TSS117";
1	StringTie	transcript	14039194	14120171	.	+	.	transcript_id "ENSBTAT00000114602"; gene_id "MSTRG.60"; gene_name "ENSBTAG00000055542"; xloc "XLOC_000082"; ref_gene_id "ENSBTAG00000055542"; cmp_ref "ENSBTAT00000114602"; class_code "="; tss_id "TSS120";
1	StringTie	transcript	14039194	14120171	.	+	.	transcript_id "ENSBTAT00000111832"; gene_id "MSTRG.60"; gene_name "ENSBTAG00000055542"; xloc "XLOC_000082"; ref_gene_id "ENSBTAG00000055542"; cmp_ref "ENSBTAT00000111832"; class_code "="; tss_id "TSS120";
1	StringTie	transcript	14039528	14120171	.	+	.	transcript_id "ENSBTAT00000116280"; gene_id "MSTRG.60"; gene_name "ENSBTAG00000055542"; xloc "XLOC_000082"; ref_gene_id "ENSBTAG00000055542"; cmp_ref "ENSBTAT00000116280"; class_code "="; tss_id "TSS121";
1	StringTie	transcript	14039528	14120171	.	+	.	transcript_id "ENSBTAT00000114243"; gene_id "MSTRG.60"; gene_name "ENSBTAG00000055542"; xloc "XLOC_000082"; ref_gene_id "ENSBTAG00000055542"; cmp_ref "ENSBTAT00000114243"; class_code "="; tss_id "TSS121";
1	StringTie	transcript	14039528	14120171	.	+	.	transcript_id "ENSBTAT00000100400"; gene_id "MSTRG.60"; gene_name "ENSBTAG00000055542"; xloc "XLOC_000082"; ref_gene_id "ENSBTAG00000055542"; cmp_ref "ENSBTAT00000100400"; class_code "="; tss_id "TSS121";
1	StringTie	transcript	14846791	14951659	.	+	.	transcript_id "ENSBTAT00000124962"; gene_id "MSTRG.62"; gene_name "ENSBTAG00000069455"; xloc "XLOC_000083"; ref_gene_id "ENSBTAG00000069455"; cmp_ref "ENSBTAT00000124962"; class_code "="; tss_id "TSS122";
1	ensembl	transcript	18567865	18710975	.	+	.	transcript_id "ENSBTAT00000071409"; gene_id "ENSBTAG00000000597"; gene_name "TMPRSS15"; xloc "XLOC_000085"; ref_gene_id "ENSBTAG00000000597"; cmp_ref "ENSBTAT00000071409"; class_code "="; tss_id "TSS124";
1	ensembl	transcript	18567865	18710975	.	+	.	transcript_id "ENSBTAT00000064206"; gene_id "ENSBTAG00000000597"; gene_name "TMPRSS15"; xloc "XLOC_000085"; ref_gene_id "ENSBTAG00000000597"; cmp_ref "ENSBTAT00000064206"; class_code "="; tss_id "TSS124";
1	ensembl	transcript	18567923	18710975	.	+	.	transcript_id "ENSBTAT00000090904"; gene_id "ENSBTAG00000000597"; gene_name "TMPRSS15"; xloc "XLOC_000085"; ref_gene_id "ENSBTAG00000000597"; cmp_ref "ENSBTAT00000090904"; class_code "="; tss_id "TSS124";
1	ensembl	transcript	18567977	18710975	.	+	.	transcript_id "ENSBTAT00000000788"; gene_id "ENSBTAG00000000597"; gene_name "TMPRSS15"; xloc "XLOC_000085"; ref_gene_id "ENSBTAG00000000597"; cmp_ref "ENSBTAT00000000788"; class_code "="; tss_id "TSS125";
1	StringTie	transcript	19227894	19257283	.	+	.	transcript_id "ENSBTAT00000118042"; gene_id "MSTRG.69"; gene_name "C1H21orf91"; xloc "XLOC_000086"; ref_gene_id "ENSBTAG00000001395"; cmp_ref "ENSBTAT00000118042"; class_code "="; tss_id "TSS127";
1	StringTie	transcript	19227894	19261145	.	+	.	transcript_id "ENSBTAT00000092889"; gene_id "MSTRG.69"; gene_name "C1H21orf91"; xloc "XLOC_000086"; ref_gene_id "ENSBTAG00000001395"; cmp_ref "ENSBTAT00000092889"; class_code "="; tss_id "TSS127";
1	StringTie	transcript	19228312	19257283	.	+	.	transcript_id "ENSBTAT00000001832"; gene_id "MSTRG.69"; gene_name "C1H21orf91"; xloc "XLOC_000086"; ref_gene_id "ENSBTAG00000001395"; cmp_ref "ENSBTAT00000001832"; class_code "="; tss_id "TSS128";
1	StringTie	transcript	19276965	19281341	.	+	.	transcript_id "ENSBTAT00000107220"; gene_id "MSTRG.71"; gene_name "ENSBTAG00000061677"; xloc "XLOC_000087"; ref_gene_id "ENSBTAG00000061677"; cmp_ref "ENSBTAT00000107220"; class_code "="; tss_id "TSS129";
1	StringTie	transcript	19277021	19281341	.	+	.	transcript_id "ENSBTAT00000113754"; gene_id "MSTRG.71"; gene_name "ENSBTAG00000061677"; xloc "XLOC_000087"; ref_gene_id "ENSBTAG00000061677"; cmp_ref "ENSBTAT00000113754"; class_code "="; tss_id "TSS129";
1	StringTie	transcript	19418207	19437164	.	+	.	transcript_id "ENSBTAT00000024895"; gene_id "MSTRG.73"; gene_name "BTG3"; xloc "XLOC_000089"; ref_gene_id "ENSBTAG00000018704"; cmp_ref "ENSBTAT00000024895"; class_code "="; tss_id "TSS131";
1	ensembl	transcript	21384789	21475079	.	+	.	transcript_id "ENSBTAT00000131408"; gene_id "ENSBTAG00000063163"; gene_name "ENSBTAG00000063163"; xloc "XLOC_000091"; ref_gene_id "ENSBTAG00000063163"; cmp_ref "ENSBTAT00000131408"; class_code "="; tss_id "TSS133";
1	ensembl	transcript	21384829	21475079	.	+	.	transcript_id "ENSBTAT00000102910"; gene_id "ENSBTAG00000063163"; gene_name "ENSBTAG00000063163"; xloc "XLOC_000091"; ref_gene_id "ENSBTAG00000063163"; cmp_ref "ENSBTAT00000102910"; class_code "="; tss_id "TSS133";
1	StringTie	transcript	22089288	22198047	.	+	.	transcript_id "ENSBTAT00000129733"; gene_id "MSTRG.83"; gene_name "NRIP1"; xloc "XLOC_000092"; ref_gene_id "ENSBTAG00000047293"; cmp_ref "ENSBTAT00000129733"; class_code "="; tss_id "TSS134";
1	StringTie	transcript	22089288	22198047	.	+	.	transcript_id "ENSBTAT00000114020"; gene_id "MSTRG.83"; gene_name "NRIP1"; xloc "XLOC_000092"; ref_gene_id "ENSBTAG00000047293"; cmp_ref "ENSBTAT00000114020"; class_code "="; tss_id "TSS134";
1	StringTie	transcript	22091891	22198047	.	+	.	transcript_id "ENSBTAT00000124738"; gene_id "MSTRG.83"; gene_name "NRIP1"; xloc "XLOC_000092"; ref_gene_id "ENSBTAG00000047293"; cmp_ref "ENSBTAT00000124738"; class_code "="; tss_id "TSS135";
1	StringTie	transcript	22093053	22198047	.	+	.	transcript_id "ENSBTAT00000093505"; gene_id "MSTRG.83"; gene_name "NRIP1"; xloc "XLOC_000092"; ref_gene_id "ENSBTAG00000047293"; cmp_ref "ENSBTAT00000093505"; class_code "="; tss_id "TSS136";
1	StringTie	transcript	22093933	22198047	.	+	.	transcript_id "ENSBTAT00000114541"; gene_id "MSTRG.83"; gene_name "NRIP1"; xloc "XLOC_000092"; ref_gene_id "ENSBTAG00000047293"; cmp_ref "ENSBTAT00000114541"; class_code "="; tss_id "TSS137";
1	StringTie	transcript	22093933	22198047	.	+	.	transcript_id "ENSBTAT00000092155"; gene_id "MSTRG.83"; gene_name "NRIP1"; xloc "XLOC_000092"; ref_gene_id "ENSBTAG00000047293"; cmp_ref "ENSBTAT00000092155"; class_code "="; tss_id "TSS137";
1	StringTie	transcript	22094425	22198047	.	+	.	transcript_id "ENSBTAT00000124952"; gene_id "MSTRG.83"; gene_name "NRIP1"; xloc "XLOC_000092"; ref_gene_id "ENSBTAG00000047293"; cmp_ref "ENSBTAT00000124952"; class_code "="; tss_id "TSS138";
1	StringTie	transcript	22094817	22198047	.	+	.	transcript_id "ENSBTAT00000101458"; gene_id "MSTRG.83"; gene_name "NRIP1"; xloc "XLOC_000092"; ref_gene_id "ENSBTAG00000047293"; cmp_ref "ENSBTAT00000101458"; class_code "="; tss_id "TSS139";
1	StringTie	transcript	22097722	22198047	.	+	.	transcript_id "ENSBTAT00000065805"; gene_id "MSTRG.83"; gene_name "NRIP1"; xloc "XLOC_000092"; ref_gene_id "ENSBTAG00000047293"; cmp_ref "ENSBTAT00000065805"; class_code "="; tss_id "TSS140";
1	StringTie	transcript	22154658	22198047	.	+	.	transcript_id "ENSBTAT00000100019"; gene_id "MSTRG.83"; gene_name "NRIP1"; xloc "XLOC_000092"; ref_gene_id "ENSBTAG00000047293"; cmp_ref "ENSBTAT00000100019"; class_code "="; tss_id "TSS142";
1	StringTie	transcript	22510605	22675629	.	+	.	transcript_id "ENSBTAT00000130605"; gene_id "MSTRG.86"; gene_name "SAMSN1"; xloc "XLOC_000093"; ref_gene_id "ENSBTAG00000002623"; cmp_ref "ENSBTAT00000130605"; class_code "="; tss_id "TSS143";
1	StringTie	transcript	22617489	22675629	.	+	.	transcript_id "ENSBTAT00000003394"; gene_id "MSTRG.86"; gene_name "SAMSN1"; xloc "XLOC_000093"; ref_gene_id "ENSBTAG00000002623"; cmp_ref "ENSBTAT00000003394"; class_code "="; tss_id "TSS144";
1	StringTie	transcript	22617571	22675629	.	+	.	transcript_id "ENSBTAT00000090896"; gene_id "MSTRG.86"; gene_name "SAMSN1"; xloc "XLOC_000093"; ref_gene_id "ENSBTAG00000002623"; cmp_ref "ENSBTAT00000090896"; class_code "="; tss_id "TSS144";
1	StringTie	transcript	22642734	22675629	.	+	.	transcript_id "ENSBTAT00000078537"; gene_id "MSTRG.86"; gene_name "SAMSN1"; xloc "XLOC_000093"; ref_gene_id "ENSBTAG00000002623"; cmp_ref "ENSBTAT00000078537"; class_code "="; tss_id "TSS145";
1	StringTie	transcript	22783919	22794250	.	+	.	transcript_id "ENSBTAT00000017155"; gene_id "MSTRG.87"; gene_name "HSPA13"; xloc "XLOC_000094"; ref_gene_id "ENSBTAG00000012908"; cmp_ref "ENSBTAT00000017155"; class_code "="; tss_id "TSS146";
1	StringTie	transcript	22913491	23044264	.	+	.	transcript_id "ENSBTAT00000053129"; gene_id "MSTRG.88"; gene_name "ENSBTAG00000038422"; xloc "XLOC_000095"; ref_gene_id "ENSBTAG00000038422"; cmp_ref "ENSBTAT00000053129"; class_code "="; tss_id "TSS147";
1	StringTie	transcript	22966713	23047283	.	+	.	transcript_id "ENSBTAT00000053236"; gene_id "MSTRG.90"; gene_name "LIPI"; xloc "XLOC_000096"; ref_gene_id "ENSBTAG00000038512"; cmp_ref "ENSBTAT00000053236"; class_code "="; tss_id "TSS148";
1	StringTie	transcript	22975444	23047283	.	+	.	transcript_id "ENSBTAT00000122873"; gene_id "MSTRG.90"; gene_name "LIPI"; xloc "XLOC_000096"; ref_gene_id "ENSBTAG00000038512"; cmp_ref "ENSBTAT00000122873"; class_code "="; tss_id "TSS149";
1	StringTie	transcript	22975444	23047283	.	+	.	transcript_id "ENSBTAT00000102214"; gene_id "MSTRG.90"; gene_name "LIPI"; xloc "XLOC_000096"; ref_gene_id "ENSBTAG00000038512"; cmp_ref "ENSBTAT00000102214"; class_code "="; tss_id "TSS149";
1	StringTie	transcript	22975444	23047283	.	+	.	transcript_id "ENSBTAT00000094883"; gene_id "MSTRG.90"; gene_name "LIPI"; xloc "XLOC_000096"; ref_gene_id "ENSBTAG00000038512"; cmp_ref "ENSBTAT00000094883"; class_code "="; tss_id "TSS149";
1	StringTie	transcript	22975444	23047283	.	+	.	transcript_id "ENSBTAT00000075560"; gene_id "MSTRG.90"; gene_name "LIPI"; xloc "XLOC_000096"; ref_gene_id "ENSBTAG00000038512"; cmp_ref "ENSBTAT00000075560"; class_code "="; tss_id "TSS149";
1	ensembl	transcript	23196542	25066332	.	+	.	transcript_id "ENSBTAT00000129307"; gene_id "ENSBTAG00000010462"; gene_name "ROBO2"; xloc "XLOC_000097"; ref_gene_id "ENSBTAG00000010462"; cmp_ref "ENSBTAT00000129307"; class_code "="; tss_id "TSS150";
1	ensembl	transcript	23608106	25066335	.	+	.	transcript_id "ENSBTAT00000079296"; gene_id "ENSBTAG00000010462"; gene_name "ROBO2"; xloc "XLOC_000097"; ref_gene_id "ENSBTAG00000010462"; cmp_ref "ENSBTAT00000079296"; class_code "="; tss_id "TSS151";
1	ensembl	transcript	24411587	24788363	.	+	.	transcript_id "ENSBTAT00000107109"; gene_id "ENSBTAG00000010462"; gene_name "ROBO2"; xloc "XLOC_000097"; ref_gene_id "ENSBTAG00000010462"; cmp_ref "ENSBTAT00000107109"; class_code "="; tss_id "TSS152";
1	ensembl	transcript	24413522	25043152	.	+	.	transcript_id "ENSBTAT00000113079"; gene_id "ENSBTAG00000010462"; gene_name "ROBO2"; xloc "XLOC_000097"; ref_gene_id "ENSBTAG00000010462"; cmp_ref "ENSBTAT00000113079"; class_code "="; tss_id "TSS153";
1	ensembl	transcript	24413522	25066332	.	+	.	transcript_id "ENSBTAT00000128397"; gene_id "ENSBTAG00000010462"; gene_name "ROBO2"; xloc "XLOC_000097"; ref_gene_id "ENSBTAG00000010462"; cmp_ref "ENSBTAT00000128397"; class_code "="; tss_id "TSS153";
1	ensembl	transcript	24413522	25066332	.	+	.	transcript_id "ENSBTAT00000131260"; gene_id "ENSBTAG00000010462"; gene_name "ROBO2"; xloc "XLOC_000097"; ref_gene_id "ENSBTAG00000010462"; cmp_ref "ENSBTAT00000131260"; class_code "="; tss_id "TSS153";
1	ensembl	transcript	24413522	25066332	.	+	.	transcript_id "ENSBTAT00000110725"; gene_id "ENSBTAG00000010462"; gene_name "ROBO2"; xloc "XLOC_000097"; ref_gene_id "ENSBTAG00000010462"; cmp_ref "ENSBTAT00000110725"; class_code "="; tss_id "TSS153";
1	ensembl	transcript	24413522	25066332	.	+	.	transcript_id "ENSBTAT00000078916"; gene_id "ENSBTAG00000010462"; gene_name "ROBO2"; xloc "XLOC_000097"; ref_gene_id "ENSBTAG00000010462"; cmp_ref "ENSBTAT00000078916"; class_code "="; tss_id "TSS153";
1	ensembl	transcript	24508326	25066332	.	+	.	transcript_id "ENSBTAT00000048830"; gene_id "ENSBTAG00000010462"; gene_name "ROBO2"; xloc "XLOC_000097"; ref_gene_id "ENSBTAG00000010462"; cmp_ref "ENSBTAT00000048830"; class_code "="; tss_id "TSS154";
1	ensembl	transcript	25507504	25557515	.	+	.	transcript_id "ENSBTAT00000092804"; gene_id "ENSBTAG00000055959"; gene_name "ENSBTAG00000055959"; xloc "XLOC_000101"; ref_gene_id "ENSBTAG00000055959"; cmp_ref "ENSBTAT00000092804"; class_code "="; tss_id "TSS158";
1	ensembl	transcript	25507539	25546491	.	+	.	transcript_id "ENSBTAT00000095444"; gene_id "ENSBTAG00000055959"; gene_name "ENSBTAG00000055959"; xloc "XLOC_000101"; ref_gene_id "ENSBTAG00000055959"; cmp_ref "ENSBTAT00000095444"; class_code "="; tss_id "TSS158";
1	StringTie	transcript	26353187	26667627	.	+	.	transcript_id "ENSBTAT00000096404"; gene_id "MSTRG.92"; gene_name "ENSBTAG00000067486"; xloc "XLOC_000102"; ref_gene_id "ENSBTAG00000067486"; cmp_ref "ENSBTAT00000096404"; class_code "="; tss_id "TSS159";
1	ensembl	transcript	27413056	27428400	.	+	.	transcript_id "ENSBTAT00000089436"; gene_id "ENSBTAG00000058583"; gene_name "ENSBTAG00000058583"; xloc "XLOC_000103"; ref_gene_id "ENSBTAG00000058583"; cmp_ref "ENSBTAT00000089436"; class_code "="; tss_id "TSS160";
1	ensembl	transcript	29059777	29060672	.	+	.	transcript_id "ENSBTAT00000011007"; gene_id "ENSBTAG00000008359"; gene_name "ENSBTAG00000008359"; xloc "XLOC_000104"; ref_gene_id "ENSBTAG00000008359"; cmp_ref "ENSBTAT00000011007"; class_code "="; tss_id "TSS161";
1	ensembl	transcript	29552192	29582986	.	+	.	transcript_id "ENSBTAT00000127191"; gene_id "ENSBTAG00000055349"; gene_name "ENSBTAG00000055349"; xloc "XLOC_000105"; ref_gene_id "ENSBTAG00000055349"; cmp_ref "ENSBTAT00000127191"; class_code "="; tss_id "TSS162";
1	ensembl	transcript	29552192	29582986	.	+	.	transcript_id "ENSBTAT00000105309"; gene_id "ENSBTAG00000055349"; gene_name "ENSBTAG00000055349"; xloc "XLOC_000105"; ref_gene_id "ENSBTAG00000055349"; cmp_ref "ENSBTAT00000105309"; class_code "="; tss_id "TSS162";
1	ensembl	transcript	29685091	29713042	.	+	.	transcript_id "ENSBTAT00000109564"; gene_id "ENSBTAG00000063712"; gene_name "ENSBTAG00000063712"; xloc "XLOC_000106"; ref_gene_id "ENSBTAG00000063712"; cmp_ref "ENSBTAT00000109564"; class_code "="; tss_id "TSS163";
1	ensembl	transcript	29769081	29771843	.	+	.	transcript_id "ENSBTAT00000135258"; gene_id "ENSBTAG00000067504"; gene_name "ENSBTAG00000067504"; xloc "XLOC_000107"; ref_gene_id "ENSBTAG00000067504"; cmp_ref "ENSBTAT00000135258"; class_code "="; tss_id "TSS164";
1	ensembl	transcript	32117543	32223659	.	+	.	transcript_id "ENSBTAT00000089661"; gene_id "ENSBTAG00000064573"; gene_name "ENSBTAG00000064573"; xloc "XLOC_000109"; ref_gene_id "ENSBTAG00000064573"; cmp_ref "ENSBTAT00000089661"; class_code "="; tss_id "TSS166";
1	ensembl	transcript	33284641	33285538	.	+	.	transcript_id "ENSBTAT00000065519"; gene_id "ENSBTAG00000045974"; gene_name "ENSBTAG00000045974"; xloc "XLOC_000111"; ref_gene_id "ENSBTAG00000045974"; cmp_ref "ENSBTAT00000065519"; class_code "="; tss_id "TSS168";
1	ensembl	transcript	33715569	34095361	.	+	.	transcript_id "ENSBTAT00000012150"; gene_id "ENSBTAG00000009219"; gene_name "CADM2"; xloc "XLOC_000112"; ref_gene_id "ENSBTAG00000009219"; cmp_ref "ENSBTAT00000012150"; class_code "="; tss_id "TSS169";
1	StringTie	transcript	35327758	36007551	.	+	.	transcript_id "ENSBTAT00000091794"; gene_id "MSTRG.96"; gene_name "HTR1F"; xloc "XLOC_000113"; ref_gene_id "ENSBTAG00000039151"; cmp_ref "ENSBTAT00000091794"; class_code "="; tss_id "TSS170";
1	StringTie	transcript	35867278	36007551	.	+	.	transcript_id "ENSBTAT00000110465"; gene_id "MSTRG.96"; gene_name "HTR1F"; xloc "XLOC_000113"; ref_gene_id "ENSBTAG00000039151"; cmp_ref "ENSBTAT00000110465"; class_code "="; tss_id "TSS171";
1	StringTie	transcript	35867319	36007551	.	+	.	transcript_id "ENSBTAT00000052346"; gene_id "MSTRG.96"; gene_name "HTR1F"; xloc "XLOC_000113"; ref_gene_id "ENSBTAG00000039151"; cmp_ref "ENSBTAT00000052346"; class_code "="; tss_id "TSS171";
1	StringTie	transcript	35870161	36007551	.	+	.	transcript_id "ENSBTAT00000127080"; gene_id "MSTRG.96"; gene_name "HTR1F"; xloc "XLOC_000113"; ref_gene_id "ENSBTAG00000039151"; cmp_ref "ENSBTAT00000127080"; class_code "="; tss_id "TSS172";
1	StringTie	transcript	35897611	36007551	.	+	.	transcript_id "ENSBTAT00000088131"; gene_id "MSTRG.96"; gene_name "HTR1F"; xloc "XLOC_000113"; ref_gene_id "ENSBTAG00000039151"; cmp_ref "ENSBTAT00000088131"; class_code "="; tss_id "TSS173";
1	StringTie	transcript	35958228	36007551	.	+	.	transcript_id "ENSBTAT00000127446"; gene_id "MSTRG.96"; gene_name "HTR1F"; xloc "XLOC_000113"; ref_gene_id "ENSBTAG00000039151"; cmp_ref "ENSBTAT00000127446"; class_code "="; tss_id "TSS174";
1	StringTie	transcript	36000109	36007551	.	+	.	transcript_id "ENSBTAT00000134040"; gene_id "MSTRG.96"; gene_name "HTR1F"; xloc "XLOC_000113"; ref_gene_id "ENSBTAG00000039151"; cmp_ref "ENSBTAT00000134040"; class_code "="; tss_id "TSS175";
1	StringTie	transcript	36063839	36148386	.	+	.	transcript_id "ENSBTAT00000084938"; gene_id "MSTRG.100"; gene_name "ZNF654"; xloc "XLOC_000115"; ref_gene_id "ENSBTAG00000023675"; cmp_ref "ENSBTAT00000084938"; class_code "="; tss_id "TSS177";
1	StringTie	transcript	36063875	36148386	.	+	.	transcript_id "ENSBTAT00000032410"; gene_id "MSTRG.100"; gene_name "ZNF654"; xloc "XLOC_000115"; ref_gene_id "ENSBTAG00000023675"; cmp_ref "ENSBTAT00000032410"; class_code "="; tss_id "TSS177";
1	StringTie	transcript	36156238	36167954	.	+	.	transcript_id "ENSBTAT00000010480"; gene_id "MSTRG.101"; gene_name "C1H3orf38"; xloc "XLOC_000116"; ref_gene_id "ENSBTAG00000007970"; cmp_ref "ENSBTAT00000010480"; class_code "="; tss_id "TSS179";
1	StringTie	transcript	36156873	36167954	.	+	.	transcript_id "ENSBTAT00000129372"; gene_id "MSTRG.101"; gene_name "C1H3orf38"; xloc "XLOC_000116"; ref_gene_id "ENSBTAG00000007970"; cmp_ref "ENSBTAT00000129372"; class_code "="; tss_id "TSS180";
1	StringTie	transcript	36172142	36185106	.	+	.	transcript_id "ENSBTAT00000109200"; gene_id "MSTRG.103"; gene_name "ENSBTAG00000064472"; xloc "XLOC_000117"; ref_gene_id "ENSBTAG00000064472"; cmp_ref "ENSBTAT00000109200"; class_code "="; tss_id "TSS181";
1	StringTie	transcript	36214262	36217506	.	+	.	transcript_id "ENSBTAT00000135783"; gene_id "MSTRG.106"; gene_name "ENSBTAG00000068927"; xloc "XLOC_000118"; ref_gene_id "ENSBTAG00000068927"; cmp_ref "ENSBTAT00000135783"; class_code "="; tss_id "TSS182";
1	ensembl	transcript	36488119	36490296	.	+	.	transcript_id "ENSBTAT00000064629"; gene_id "ENSBTAG00000045590"; gene_name "CSNKA2IP"; xloc "XLOC_000119"; ref_gene_id "ENSBTAG00000045590"; cmp_ref "ENSBTAT00000064629"; class_code "="; tss_id "TSS183";
1	StringTie	transcript	37110684	37520281	.	+	.	transcript_id "ENSBTAT00000008955"; gene_id "MSTRG.108"; gene_name "EPHA3"; xloc "XLOC_000120"; ref_gene_id "ENSBTAG00000006811"; cmp_ref "ENSBTAT00000008955"; class_code "="; tss_id "TSS184";
1	StringTie	transcript	38203315	38213736	.	+	.	transcript_id "ENSBTAT00000090755"; gene_id "MSTRG.111"; gene_name "ENSBTAG00000064672"; xloc "XLOC_000121"; ref_gene_id "ENSBTAG00000064672"; cmp_ref "ENSBTAT00000090755"; class_code "="; tss_id "TSS185";
1	StringTie	transcript	38275608	38353706	.	+	.	transcript_id "ENSBTAT00000127162"; gene_id "MSTRG.113"; gene_name "ARL13B"; xloc "XLOC_000122"; ref_gene_id "ENSBTAG00000005155"; cmp_ref "ENSBTAT00000127162"; class_code "="; tss_id "TSS186";
1	StringTie	transcript	38275608	38353706	.	+	.	transcript_id "ENSBTAT00000130794"; gene_id "MSTRG.113"; gene_name "ARL13B"; xloc "XLOC_000122"; ref_gene_id "ENSBTAG00000005155"; cmp_ref "ENSBTAT00000130794"; class_code "="; tss_id "TSS186";
1	StringTie	transcript	38275608	38353706	.	+	.	transcript_id "ENSBTAT00000090380"; gene_id "MSTRG.113"; gene_name "ARL13B"; xloc "XLOC_000122"; ref_gene_id "ENSBTAG00000005155"; cmp_ref "ENSBTAT00000090380"; class_code "="; tss_id "TSS186";
1	StringTie	transcript	38275608	38353706	.	+	.	transcript_id "ENSBTAT00000073520"; gene_id "MSTRG.113"; gene_name "ARL13B"; xloc "XLOC_000122"; ref_gene_id "ENSBTAG00000005155"; cmp_ref "ENSBTAT00000073520"; class_code "="; tss_id "TSS186";
1	StringTie	transcript	38275608	38356858	.	+	.	transcript_id "ENSBTAT00000006796"; gene_id "MSTRG.113"; gene_name "ARL13B"; xloc "XLOC_000122"; ref_gene_id "ENSBTAG00000005155"; cmp_ref "ENSBTAT00000006796"; class_code "="; tss_id "TSS186";
1	StringTie	transcript	38275650	38353706	.	+	.	transcript_id "ENSBTAT00000105558"; gene_id "MSTRG.113"; gene_name "ARL13B"; xloc "XLOC_000122"; ref_gene_id "ENSBTAG00000005155"; cmp_ref "ENSBTAT00000105558"; class_code "="; tss_id "TSS186";
1	StringTie	transcript	38340805	38353706	.	+	.	transcript_id "ENSBTAT00000118426"; gene_id "MSTRG.113"; gene_name "ARL13B"; xloc "XLOC_000122"; ref_gene_id "ENSBTAG00000005155"; contained_in "ENSBTAT00000105558"; cmp_ref "ENSBTAT00000118426"; class_code "="; tss_id "TSS187";
1	StringTie	transcript	38360629	38420853	.	+	.	transcript_id "ENSBTAT00000020876"; gene_id "MSTRG.115"; gene_name "NSUN3"; xloc "XLOC_000123"; ref_gene_id "ENSBTAG00000015728"; cmp_ref "ENSBTAT00000020876"; class_code "="; tss_id "TSS189";
1	ensembl	transcript	39306708	39538971	.	+	.	transcript_id "ENSBTAT00000126392"; gene_id "ENSBTAG00000068608"; gene_name "ENSBTAG00000068608"; xloc "XLOC_000124"; ref_gene_id "ENSBTAG00000068608"; cmp_ref "ENSBTAT00000126392"; class_code "="; tss_id "TSS191";
1	ensembl	transcript	40974820	41994736	.	+	.	transcript_id "ENSBTAT00000061591"; gene_id "ENSBTAG00000044111"; gene_name "EPHA6"; xloc "XLOC_000127"; ref_gene_id "ENSBTAG00000044111"; cmp_ref "ENSBTAT00000061591"; class_code "="; tss_id "TSS194";
1	ensembl	transcript	41687153	41861847	.	+	.	transcript_id "ENSBTAT00000075128"; gene_id "ENSBTAG00000044111"; gene_name "EPHA6"; xloc "XLOC_000127"; ref_gene_id "ENSBTAG00000044111"; cmp_ref "ENSBTAT00000075128"; class_code "="; tss_id "TSS195";
1	StringTie	transcript	42010599	42049950	.	+	.	transcript_id "ENSBTAT00000133006"; gene_id "MSTRG.117"; gene_name "ARL6"; xloc "XLOC_000129"; ref_gene_id "ENSBTAG00000010091"; cmp_ref "ENSBTAT00000133006"; class_code "="; tss_id "TSS197";
1	StringTie	transcript	42010599	42049950	.	+	.	transcript_id "ENSBTAT00000013306"; gene_id "MSTRG.117"; gene_name "ARL6"; xloc "XLOC_000129"; ref_gene_id "ENSBTAG00000010091"; cmp_ref "ENSBTAT00000013306"; class_code "="; tss_id "TSS197";
1	StringTie	transcript	42070435	42197082	.	+	.	transcript_id "ENSBTAT00000124613"; gene_id "MSTRG.120"; gene_name "CRYBG3"; xloc "XLOC_000130"; ref_gene_id "ENSBTAG00000047147"; cmp_ref "ENSBTAT00000124613"; class_code "="; tss_id "TSS198";
1	StringTie	transcript	42070453	42191619	.	+	.	transcript_id "ENSBTAT00000109938"; gene_id "MSTRG.120"; gene_name "CRYBG3"; xloc "XLOC_000130"; ref_gene_id "ENSBTAG00000047147"; cmp_ref "ENSBTAT00000109938"; class_code "="; tss_id "TSS198";
1	StringTie	transcript	42070453	42197082	.	+	.	transcript_id "ENSBTAT00000063463"; gene_id "MSTRG.120"; gene_name "CRYBG3"; xloc "XLOC_000130"; ref_gene_id "ENSBTAG00000047147"; cmp_ref "ENSBTAT00000063463"; class_code "="; tss_id "TSS198";
1	StringTie	transcript	42088424	42197082	.	+	.	transcript_id "ENSBTAT00000082599"; gene_id "MSTRG.120"; gene_name "CRYBG3"; xloc "XLOC_000130"; ref_gene_id "ENSBTAG00000047147"; contained_in "ENSBTAT00000063463"; cmp_ref "ENSBTAT00000082599"; class_code "="; tss_id "TSS199";
1	StringTie	transcript	42117248	42197082	.	+	.	transcript_id "ENSBTAT00000032404"; gene_id "MSTRG.120"; gene_name "CRYBG3"; xloc "XLOC_000130"; ref_gene_id "ENSBTAG00000047147"; cmp_ref "ENSBTAT00000032404"; class_code "="; tss_id "TSS200";
1	StringTie	transcript	42166154	42191619	.	+	.	transcript_id "ENSBTAT00000122561"; gene_id "MSTRG.120"; gene_name "CRYBG3"; xloc "XLOC_000130"; ref_gene_id "ENSBTAG00000047147"; cmp_ref "ENSBTAT00000122561"; class_code "="; tss_id "TSS201";
1	StringTie	transcript	42185391	42191619	.	+	.	transcript_id "ENSBTAT00000091555"; gene_id "MSTRG.120"; gene_name "CRYBG3"; xloc "XLOC_000130"; ref_gene_id "ENSBTAG00000047147"; cmp_ref "ENSBTAT00000091555"; class_code "="; tss_id "TSS202";
1	ensembl	transcript	42326818	42328486	.	+	.	transcript_id "ENSBTAT00000064175"; gene_id "ENSBTAG00000048630"; gene_name "OR5AC31"; xloc "XLOC_000131"; ref_gene_id "ENSBTAG00000048630"; cmp_ref "ENSBTAT00000064175"; class_code "="; tss_id "TSS203";
1	ensembl	transcript	42338393	42339320	.	+	.	transcript_id "ENSBTAT00000032401"; gene_id "ENSBTAG00000052028"; gene_name "ENSBTAG00000052028"; xloc "XLOC_000132"; ref_gene_id "ENSBTAG00000052028"; cmp_ref "ENSBTAT00000032401"; class_code "="; tss_id "TSS204";
1	ensembl	transcript	42369229	42370572	.	+	.	transcript_id "ENSBTAT00000086930"; gene_id "ENSBTAG00000054232"; gene_name "ENSBTAG00000054232"; xloc "XLOC_000133"; ref_gene_id "ENSBTAG00000054232"; cmp_ref "ENSBTAT00000086930"; class_code "="; tss_id "TSS205";
1	ensembl	transcript	42605176	42606863	.	+	.	transcript_id "ENSBTAT00000070042"; gene_id "ENSBTAG00000051566"; gene_name "OR5H37P"; xloc "XLOC_000145"; ref_gene_id "ENSBTAG00000051566"; cmp_ref "ENSBTAT00000070042"; class_code "="; tss_id "TSS217";
1	ensembl	transcript	42830527	42833220	.	+	.	transcript_id "ENSBTAT00000116480"; gene_id "ENSBTAG00000060230"; gene_name "ENSBTAG00000060230"; xloc "XLOC_000152"; ref_gene_id "ENSBTAG00000060230"; cmp_ref "ENSBTAT00000116480"; class_code "="; tss_id "TSS224";
1	ensembl	transcript	42839200	42844680	.	+	.	transcript_id "ENSBTAT00000118973"; gene_id "ENSBTAG00000020997"; gene_name "GPR15"; xloc "XLOC_000153"; ref_gene_id "ENSBTAG00000020997"; cmp_ref "ENSBTAT00000118973"; class_code "="; tss_id "TSS225";
1	ensembl	transcript	42839270	42844680	.	+	.	transcript_id "ENSBTAT00000027963"; gene_id "ENSBTAG00000020997"; gene_name "GPR15"; xloc "XLOC_000153"; ref_gene_id "ENSBTAG00000020997"; cmp_ref "ENSBTAT00000027963"; class_code "="; tss_id "TSS225";
1	ensembl	transcript	42907736	42930631	.	+	.	transcript_id "ENSBTAT00000122979"; gene_id "ENSBTAG00000062287"; gene_name "ENSBTAG00000062287"; xloc "XLOC_000154"; ref_gene_id "ENSBTAG00000062287"; cmp_ref "ENSBTAT00000122979"; class_code "="; tss_id "TSS226";
1	ensembl	transcript	42936605	42942413	.	+	.	transcript_id "ENSBTAT00000105559"; gene_id "ENSBTAG00000023666"; gene_name "ENSBTAG00000023666"; xloc "XLOC_000155"; ref_gene_id "ENSBTAG00000023666"; cmp_ref "ENSBTAT00000105559"; class_code "="; tss_id "TSS227";
1	ensembl	transcript	42936757	42942413	.	+	.	transcript_id "ENSBTAT00000064354"; gene_id "ENSBTAG00000023666"; gene_name "ENSBTAG00000023666"; xloc "XLOC_000155"; ref_gene_id "ENSBTAG00000023666"; cmp_ref "ENSBTAT00000064354"; class_code "="; tss_id "TSS228";
1	StringTie	transcript	43047976	43112086	.	+	.	transcript_id "ENSBTAT00000082869"; gene_id "MSTRG.126"; gene_name "ST3GAL6"; xloc "XLOC_000156"; ref_gene_id "ENSBTAG00000004471"; cmp_ref "ENSBTAT00000082869"; class_code "="; tss_id "TSS233";
1	StringTie	transcript	43047976	43112086	.	+	.	transcript_id "ENSBTAT00000069771"; gene_id "MSTRG.126"; gene_name "ST3GAL6"; xloc "XLOC_000156"; ref_gene_id "ENSBTAG00000004471"; cmp_ref "ENSBTAT00000069771"; class_code "="; tss_id "TSS233";
1	StringTie	transcript	43047976	43112086	.	+	.	transcript_id "ENSBTAT00000005868"; gene_id "MSTRG.126"; gene_name "ST3GAL6"; xloc "XLOC_000156"; ref_gene_id "ENSBTAG00000004471"; cmp_ref "ENSBTAT00000005868"; class_code "="; tss_id "TSS233";
1	StringTie	transcript	43030526	43043387	.	+	.	transcript_id "ENSBTAT00000120596"; gene_id "MSTRG.127"; gene_name "ENSBTAG00000056548"; xloc "XLOC_000157"; ref_gene_id "ENSBTAG00000056548"; cmp_ref "ENSBTAT00000120596"; class_code "="; tss_id "TSS236";
1	StringTie	transcript	43144768	43156085	.	+	.	transcript_id "ENSBTAT00000115976"; gene_id "MSTRG.129"; gene_name "ENSBTAG00000055870"; xloc "XLOC_000158"; ref_gene_id "ENSBTAG00000055870"; cmp_ref "ENSBTAT00000115976"; class_code "="; tss_id "TSS237";
1	ensembl	transcript	43811904	43877357	.	+	.	transcript_id "ENSBTAT00000108471"; gene_id "ENSBTAG00000060897"; gene_name "ENSBTAG00000060897"; xloc "XLOC_000159"; ref_gene_id "ENSBTAG00000060897"; cmp_ref "ENSBTAT00000108471"; class_code "="; tss_id "TSS238";
1	ensembl	transcript	43811907	43852461	.	+	.	transcript_id "ENSBTAT00000134811"; gene_id "ENSBTAG00000060897"; gene_name "ENSBTAG00000060897"; xloc "XLOC_000159"; ref_gene_id "ENSBTAG00000060897"; cmp_ref "ENSBTAT00000134811"; class_code "="; tss_id "TSS238";
1	ensembl	transcript	43812171	43852461	.	+	.	transcript_id "ENSBTAT00000112537"; gene_id "ENSBTAG00000060897"; gene_name "ENSBTAG00000060897"; xloc "XLOC_000159"; ref_gene_id "ENSBTAG00000060897"; cmp_ref "ENSBTAT00000112537"; class_code "="; tss_id "TSS239";
1	ensembl	transcript	43850465	43852461	.	+	.	transcript_id "ENSBTAT00000101629"; gene_id "ENSBTAG00000060897"; gene_name "ENSBTAG00000060897"; xloc "XLOC_000159"; ref_gene_id "ENSBTAG00000060897"; cmp_ref "ENSBTAT00000101629"; class_code "="; tss_id "TSS240";
1	StringTie	transcript	43902264	44073696	.	+	.	transcript_id "ENSBTAT00000018159"; gene_id "MSTRG.131"; gene_name "COL8A1"; xloc "XLOC_000160"; ref_gene_id "ENSBTAG00000013662"; cmp_ref "ENSBTAT00000018159"; class_code "="; tss_id "TSS241";
1	StringTie	transcript	44085827	44481354	.	+	.	transcript_id "ENSBTAT00000018160"; gene_id "MSTRG.132"; gene_name "CMSS1"; xloc "XLOC_000161"; ref_gene_id "ENSBTAG00000013663"; cmp_ref "ENSBTAT00000018160"; class_code "="; tss_id "TSS242";
1	StringTie	transcript	44085845	44481354	.	+	.	transcript_id "ENSBTAT00000127819"; gene_id "MSTRG.132"; gene_name "CMSS1"; xloc "XLOC_000161"; ref_gene_id "ENSBTAG00000013663"; cmp_ref "ENSBTAT00000127819"; class_code "="; tss_id "TSS242";
1	StringTie	transcript	44085922	44481354	.	+	.	transcript_id "ENSBTAT00000098603"; gene_id "MSTRG.132"; gene_name "CMSS1"; xloc "XLOC_000161"; ref_gene_id "ENSBTAG00000013663"; cmp_ref "ENSBTAT00000098603"; class_code "="; tss_id "TSS242";
1	StringTie	transcript	44299136	44481354	.	+	.	transcript_id "ENSBTAT00000067402"; gene_id "MSTRG.132"; gene_name "CMSS1"; xloc "XLOC_000161"; ref_gene_id "ENSBTAG00000013663"; cmp_ref "ENSBTAT00000067402"; class_code "="; tss_id "TSS243";
1	StringTie	transcript	44347011	44481354	.	+	.	transcript_id "ENSBTAT00000134999"; gene_id "MSTRG.132"; gene_name "CMSS1"; xloc "XLOC_000161"; ref_gene_id "ENSBTAG00000013663"; cmp_ref "ENSBTAT00000134999"; class_code "="; tss_id "TSS244";
1	ensembl	transcript	44483988	44508871	.	+	.	transcript_id "ENSBTAT00000018165"; gene_id "ENSBTAG00000013667"; gene_name "TMEM30C"; xloc "XLOC_000162"; ref_gene_id "ENSBTAG00000013667"; cmp_ref "ENSBTAT00000018165"; class_code "="; tss_id "TSS245";
1	StringTie	transcript	44549064	44612116	.	+	.	transcript_id "ENSBTAT00000134465"; gene_id "MSTRG.134"; gene_name "TBC1D23"; xloc "XLOC_000163"; ref_gene_id "ENSBTAG00000015010"; cmp_ref "ENSBTAT00000134465"; class_code "="; tss_id "TSS246";
1	StringTie	transcript	44555409	44612116	.	+	.	transcript_id "ENSBTAT00000109527"; gene_id "MSTRG.134"; gene_name "TBC1D23"; xloc "XLOC_000163"; ref_gene_id "ENSBTAG00000015010"; cmp_ref "ENSBTAT00000109527"; class_code "="; tss_id "TSS248";
1	StringTie	transcript	44555409	44612116	.	+	.	transcript_id "ENSBTAT00000107334"; gene_id "MSTRG.134"; gene_name "TBC1D23"; xloc "XLOC_000163"; ref_gene_id "ENSBTAG00000015010"; cmp_ref "ENSBTAT00000107334"; class_code "="; tss_id "TSS248";
1	StringTie	transcript	44555409	44612116	.	+	.	transcript_id "ENSBTAT00000032386"; gene_id "MSTRG.134"; gene_name "TBC1D23"; xloc "XLOC_000163"; ref_gene_id "ENSBTAG00000015010"; cmp_ref "ENSBTAT00000032386"; class_code "="; tss_id "TSS248";
1	StringTie	transcript	44575497	44612116	.	+	.	transcript_id "ENSBTAT00000135330"; gene_id "MSTRG.134"; gene_name "TBC1D23"; xloc "XLOC_000163"; ref_gene_id "ENSBTAG00000015010"; cmp_ref "ENSBTAT00000135330"; class_code "="; tss_id "TSS249";
1	StringTie	transcript	44617616	44640264	.	+	.	transcript_id "ENSBTAT00000132625"; gene_id "MSTRG.135"; gene_name "NIT2"; xloc "XLOC_000164"; ref_gene_id "ENSBTAG00000004833"; cmp_ref "ENSBTAT00000132625"; class_code "="; tss_id "TSS250";
1	StringTie	transcript	44617616	44640264	.	+	.	transcript_id "ENSBTAT00000006347"; gene_id "MSTRG.135"; gene_name "NIT2"; xloc "XLOC_000164"; ref_gene_id "ENSBTAG00000004833"; cmp_ref "ENSBTAT00000006347"; class_code "="; tss_id "TSS250";
1	StringTie	transcript	44622149	44640264	.	+	.	transcript_id "ENSBTAT00000087123"; gene_id "MSTRG.135"; gene_name "NIT2"; xloc "XLOC_000164"; ref_gene_id "ENSBTAG00000004833"; cmp_ref "ENSBTAT00000087123"; class_code "="; tss_id "TSS251";
1	StringTie	transcript	44622246	44640264	.	+	.	transcript_id "ENSBTAT00000075578"; gene_id "MSTRG.135"; gene_name "NIT2"; xloc "XLOC_000164"; ref_gene_id "ENSBTAG00000004833"; cmp_ref "ENSBTAT00000075578"; class_code "="; tss_id "TSS251";
1	StringTie	transcript	44688511	44730470	.	+	.	transcript_id "ENSBTAT00000135908"; gene_id "MSTRG.137"; gene_name "LNP1"; xloc "XLOC_000165"; ref_gene_id "ENSBTAG00000034442"; cmp_ref "ENSBTAT00000135908"; class_code "="; tss_id "TSS252";
1	StringTie	transcript	44688566	44730470	.	+	.	transcript_id "ENSBTAT00000085137"; gene_id "MSTRG.137"; gene_name "LNP1"; xloc "XLOC_000165"; ref_gene_id "ENSBTAG00000034442"; cmp_ref "ENSBTAT00000085137"; class_code "="; tss_id "TSS252";
1	StringTie	transcript	44688609	44730470	.	+	.	transcript_id "ENSBTAT00000123733"; gene_id "MSTRG.137"; gene_name "LNP1"; xloc "XLOC_000165"; ref_gene_id "ENSBTAG00000034442"; cmp_ref "ENSBTAT00000123733"; class_code "="; tss_id "TSS252";
1	StringTie	transcript	44695879	44730470	.	+	.	transcript_id "ENSBTAT00000090849"; gene_id "MSTRG.137"; gene_name "LNP1"; xloc "XLOC_000165"; ref_gene_id "ENSBTAG00000034442"; cmp_ref "ENSBTAT00000090849"; class_code "="; tss_id "TSS253";
1	StringTie	transcript	44695940	44730470	.	+	.	transcript_id "ENSBTAT00000116552"; gene_id "MSTRG.137"; gene_name "LNP1"; xloc "XLOC_000165"; ref_gene_id "ENSBTAG00000034442"; cmp_ref "ENSBTAT00000116552"; class_code "="; tss_id "TSS253";
1	ensembl	transcript	44751338	44818835	.	+	.	transcript_id "ENSBTAT00000093460"; gene_id "ENSBTAG00000013321"; gene_name "ENSBTAG00000013321"; xloc "XLOC_000166"; ref_gene_id "ENSBTAG00000013321"; cmp_ref "ENSBTAT00000093460"; class_code "="; tss_id "TSS254";
1	ensembl	transcript	44751338	44830670	.	+	.	transcript_id "ENSBTAT00000116729"; gene_id "ENSBTAG00000013321"; gene_name "ENSBTAG00000013321"; xloc "XLOC_000166"; ref_gene_id "ENSBTAG00000013321"; cmp_ref "ENSBTAT00000116729"; class_code "="; tss_id "TSS254";
1	ensembl	transcript	44751338	44844355	.	+	.	transcript_id "ENSBTAT00000126658"; gene_id "ENSBTAG00000013321"; gene_name "ENSBTAG00000013321"; xloc "XLOC_000166"; ref_gene_id "ENSBTAG00000013321"; cmp_ref "ENSBTAT00000126658"; class_code "="; tss_id "TSS254";
1	ensembl	transcript	44793758	44847772	.	+	.	transcript_id "ENSBTAT00000017716"; gene_id "ENSBTAG00000013321"; gene_name "ENSBTAG00000013321"; xloc "XLOC_000166"; ref_gene_id "ENSBTAG00000013321"; cmp_ref "ENSBTAT00000017716"; class_code "="; tss_id "TSS255";
1	ensembl	transcript	44861468	44886355	.	+	.	transcript_id "ENSBTAT00000127196"; gene_id "ENSBTAG00000065256"; gene_name "ENSBTAG00000065256"; xloc "XLOC_000167"; ref_gene_id "ENSBTAG00000065256"; cmp_ref "ENSBTAT00000127196"; class_code "="; tss_id "TSS256";
1	StringTie	transcript	44948291	45057132	.	+	.	transcript_id "ENSBTAT00000074340"; gene_id "MSTRG.138"; gene_name "TMEM45A"; xloc "XLOC_000168"; ref_gene_id "ENSBTAG00000004459"; cmp_ref "ENSBTAT00000074340"; class_code "="; tss_id "TSS257";
1	StringTie	transcript	44948291	45061385	.	+	.	transcript_id "ENSBTAT00000005845"; gene_id "MSTRG.138"; gene_name "TMEM45A"; xloc "XLOC_000168"; ref_gene_id "ENSBTAG00000004459"; cmp_ref "ENSBTAT00000005845"; class_code "="; tss_id "TSS257";
1	StringTie	transcript	44967230	45061385	.	+	.	transcript_id "ENSBTAT00000100253"; gene_id "MSTRG.138"; gene_name "TMEM45A"; xloc "XLOC_000168"; ref_gene_id "ENSBTAG00000004459"; cmp_ref "ENSBTAT00000100253"; class_code "="; tss_id "TSS258";
1	StringTie	transcript	44979292	45061385	.	+	.	transcript_id "ENSBTAT00000085573"; gene_id "MSTRG.138"; gene_name "TMEM45A"; xloc "XLOC_000168"; ref_gene_id "ENSBTAG00000004459"; cmp_ref "ENSBTAT00000085573"; class_code "="; tss_id "TSS259";
1	StringTie	transcript	44979298	45061385	.	+	.	transcript_id "ENSBTAT00000103610"; gene_id "MSTRG.138"; gene_name "TMEM45A"; xloc "XLOC_000168"; ref_gene_id "ENSBTAG00000004459"; cmp_ref "ENSBTAT00000103610"; class_code "="; tss_id "TSS259";
1	ensembl	transcript	45082065	45138591	.	+	.	transcript_id "ENSBTAT00000091275"; gene_id "ENSBTAG00000012140"; gene_name "ADGRG7"; xloc "XLOC_000169"; ref_gene_id "ENSBTAG00000012140"; cmp_ref "ENSBTAT00000091275"; class_code "="; tss_id "TSS260";
1	ensembl	transcript	45082065	45140527	.	+	.	transcript_id "ENSBTAT00000115371"; gene_id "ENSBTAG00000012140"; gene_name "ADGRG7"; xloc "XLOC_000169"; ref_gene_id "ENSBTAG00000012140"; cmp_ref "ENSBTAT00000115371"; class_code "="; tss_id "TSS260";
1	ensembl	transcript	45082065	45145326	.	+	.	transcript_id "ENSBTAT00000016106"; gene_id "ENSBTAG00000012140"; gene_name "ADGRG7"; xloc "XLOC_000169"; ref_gene_id "ENSBTAG00000012140"; cmp_ref "ENSBTAT00000016106"; class_code "="; tss_id "TSS260";
1	ensembl	transcript	45111999	45145326	.	+	.	transcript_id "ENSBTAT00000095313"; gene_id "ENSBTAG00000012140"; gene_name "ADGRG7"; xloc "XLOC_000169"; ref_gene_id "ENSBTAG00000012140"; cmp_ref "ENSBTAT00000095313"; class_code "="; tss_id "TSS261";
1	StringTie	transcript	45156043	45188942	.	+	.	transcript_id "ENSBTAT00000068901"; gene_id "MSTRG.139"; gene_name "TFG"; xloc "XLOC_000170"; ref_gene_id "ENSBTAG00000016363"; cmp_ref "ENSBTAT00000068901"; class_code "="; tss_id "TSS262";
1	StringTie	transcript	45156043	45188942	.	+	.	transcript_id "ENSBTAT00000004503"; gene_id "MSTRG.139"; gene_name "TFG"; xloc "XLOC_000170"; ref_gene_id "ENSBTAG00000016363"; cmp_ref "ENSBTAT00000004503"; class_code "="; tss_id "TSS262";
1	StringTie	transcript	45161608	45188942	.	+	.	transcript_id "ENSBTAT00000084500"; gene_id "MSTRG.139"; gene_name "TFG"; xloc "XLOC_000170"; ref_gene_id "ENSBTAG00000016363"; cmp_ref "ENSBTAT00000084500"; class_code "="; tss_id "TSS263";
1	StringTie	transcript	45964099	45970133	.	+	.	transcript_id "ENSBTAT00000054699"; gene_id "MSTRG.144"; gene_name "ENSBTAG00000018731"; xloc "XLOC_000172"; ref_gene_id "ENSBTAG00000018731"; cmp_ref "ENSBTAT00000054699"; class_code "="; tss_id "TSS265";
1	StringTie	transcript	46001766	46017300	.	+	.	transcript_id "ENSBTAT00000017901"; gene_id "MSTRG.147"; gene_name "PCNP"; xloc "XLOC_000174"; ref_gene_id "ENSBTAG00000015069"; cmp_ref "ENSBTAT00000017901"; class_code "="; tss_id "TSS269";
1	StringTie	transcript	46001913	46007108	.	+	.	transcript_id "ENSBTAT00000131954"; gene_id "MSTRG.147"; gene_name "PCNP"; xloc "XLOC_000174"; ref_gene_id "ENSBTAG00000015069"; contained_in "MSTRG.147.2"; cmp_ref "ENSBTAT00000131954"; class_code "="; tss_id "TSS270";
1	StringTie	transcript	46066812	46099797	.	+	.	transcript_id "ENSBTAT00000090287"; gene_id "MSTRG.150"; gene_name "CEP97"; xloc "XLOC_000175"; ref_gene_id "ENSBTAG00000013464"; cmp_ref "ENSBTAT00000090287"; class_code "="; tss_id "TSS271";
1	StringTie	transcript	46077322	46099797	.	+	.	transcript_id "ENSBTAT00000017907"; gene_id "MSTRG.150"; gene_name "CEP97"; xloc "XLOC_000175"; ref_gene_id "ENSBTAG00000013464"; cmp_ref "ENSBTAT00000017907"; class_code "="; tss_id "TSS272";
1	StringTie	transcript	46077322	46101778	.	+	.	transcript_id "ENSBTAT00000101506"; gene_id "MSTRG.150"; gene_name "CEP97"; xloc "XLOC_000175"; ref_gene_id "ENSBTAG00000013464"; cmp_ref "ENSBTAT00000101506"; class_code "="; tss_id "TSS272";
1	StringTie	transcript	46077546	46099797	.	+	.	transcript_id "ENSBTAT00000102373"; gene_id "MSTRG.150"; gene_name "CEP97"; xloc "XLOC_000175"; ref_gene_id "ENSBTAG00000013464"; cmp_ref "ENSBTAT00000102373"; class_code "="; tss_id "TSS273";
1	StringTie	transcript	46077647	46102566	.	+	.	transcript_id "ENSBTAT00000095488"; gene_id "MSTRG.150"; gene_name "CEP97"; xloc "XLOC_000175"; ref_gene_id "ENSBTAG00000013464"; cmp_ref "ENSBTAT00000095488"; class_code "="; tss_id "TSS274";
1	StringTie	transcript	46120628	46165919	.	+	.	transcript_id "ENSBTAT00000135129"; gene_id "MSTRG.151"; gene_name "NXPE3"; xloc "XLOC_000176"; ref_gene_id "ENSBTAG00000013465"; cmp_ref "ENSBTAT00000135129"; class_code "="; tss_id "TSS276";
1	StringTie	transcript	46120628	46165919	.	+	.	transcript_id "ENSBTAT00000078164"; gene_id "MSTRG.151"; gene_name "NXPE3"; xloc "XLOC_000176"; ref_gene_id "ENSBTAG00000013465"; cmp_ref "ENSBTAT00000078164"; class_code "="; tss_id "TSS276";
1	StringTie	transcript	46135432	46165919	.	+	.	transcript_id "ENSBTAT00000108081"; gene_id "MSTRG.151"; gene_name "NXPE3"; xloc "XLOC_000176"; ref_gene_id "ENSBTAG00000013465"; cmp_ref "ENSBTAT00000108081"; class_code "="; tss_id "TSS277";
1	StringTie	transcript	46143569	46165919	.	+	.	transcript_id "ENSBTAT00000017908"; gene_id "MSTRG.151"; gene_name "NXPE3"; xloc "XLOC_000176"; ref_gene_id "ENSBTAG00000013465"; cmp_ref "ENSBTAT00000017908"; class_code "="; tss_id "TSS278";
1	StringTie	transcript	46190140	46201247	.	+	.	transcript_id "ENSBTAT00000124656"; gene_id "MSTRG.153"; gene_name "NFKBIZ"; xloc "XLOC_000177"; ref_gene_id "ENSBTAG00000010987"; cmp_ref "ENSBTAT00000124656"; class_code "="; tss_id "TSS279";
1	StringTie	transcript	46190140	46201247	.	+	.	transcript_id "ENSBTAT00000014591"; gene_id "MSTRG.153"; gene_name "NFKBIZ"; xloc "XLOC_000177"; ref_gene_id "ENSBTAG00000010987"; cmp_ref "ENSBTAT00000014591"; class_code "="; tss_id "TSS279";
1	ensembl	transcript	46242452	46268377	.	+	.	transcript_id "ENSBTAT00000130219"; gene_id "ENSBTAG00000062138"; gene_name "ENSBTAG00000062138"; xloc "XLOC_000178"; ref_gene_id "ENSBTAG00000062138"; cmp_ref "ENSBTAT00000130219"; class_code "="; tss_id "TSS280";
1	ensembl	transcript	46660463	46706690	.	+	.	transcript_id "ENSBTAT00000113941"; gene_id "ENSBTAG00000063833"; gene_name "ENSBTAG00000063833"; xloc "XLOC_000179"; ref_gene_id "ENSBTAG00000063833"; cmp_ref "ENSBTAT00000113941"; class_code "="; tss_id "TSS281";
1	ensembl	transcript	46883542	46938289	.	+	.	transcript_id "ENSBTAT00000004776"; gene_id "ENSBTAG00000003666"; gene_name "ZPLD1"; xloc "XLOC_000180"; ref_gene_id "ENSBTAG00000003666"; cmp_ref "ENSBTAT00000004776"; class_code "="; tss_id "TSS282";
1	ensembl	transcript	47974798	47975610	.	+	.	transcript_id "ENSBTAT00000120333"; gene_id "ENSBTAG00000061815"; gene_name "ENSBTAG00000061815"; xloc "XLOC_000181"; ref_gene_id "ENSBTAG00000061815"; cmp_ref "ENSBTAT00000120333"; class_code "="; tss_id "TSS283";
1	StringTie	transcript	49931279	50158071	.	+	.	transcript_id "ENSBTAT00000071366"; gene_id "MSTRG.154"; gene_name "ALCAM"; xloc "XLOC_000182"; ref_gene_id "ENSBTAG00000000088"; cmp_ref "ENSBTAT00000071366"; class_code "="; tss_id "TSS285";
1	StringTie	transcript	49931279	50158071	.	+	.	transcript_id "ENSBTAT00000000097"; gene_id "MSTRG.154"; gene_name "ALCAM"; xloc "XLOC_000182"; ref_gene_id "ENSBTAG00000000088"; contained_in "MSTRG.154.1"; cmp_ref "ENSBTAT00000000097"; class_code "="; tss_id "TSS285";
1	ensembl	transcript	50179081	50184352	.	+	.	transcript_id "ENSBTAT00000099321"; gene_id "ENSBTAG00000063488"; gene_name "ENSBTAG00000063488"; xloc "XLOC_000183"; ref_gene_id "ENSBTAG00000063488"; cmp_ref "ENSBTAT00000099321"; class_code "="; tss_id "TSS286";
1	StringTie	transcript	52133128	52428393	.	+	.	transcript_id "ENSBTAT00000070439"; gene_id "MSTRG.158"; gene_name "BBX"; xloc "XLOC_000186"; ref_gene_id "ENSBTAG00000006893"; cmp_ref "ENSBTAT00000070439"; class_code "="; tss_id "TSS289";
1	StringTie	transcript	52133128	52428393	.	+	.	transcript_id "ENSBTAT00000078292"; gene_id "MSTRG.158"; gene_name "BBX"; xloc "XLOC_000186"; ref_gene_id "ENSBTAG00000006893"; cmp_ref "ENSBTAT00000078292"; class_code "="; tss_id "TSS289";
1	StringTie	transcript	52133128	52428393	.	+	.	transcript_id "ENSBTAT00000071609"; gene_id "MSTRG.158"; gene_name "BBX"; xloc "XLOC_000186"; ref_gene_id "ENSBTAG00000006893"; cmp_ref "ENSBTAT00000071609"; class_code "="; tss_id "TSS289";
1	StringTie	transcript	52133128	52428393	.	+	.	transcript_id "ENSBTAT00000068521"; gene_id "MSTRG.158"; gene_name "BBX"; xloc "XLOC_000186"; ref_gene_id "ENSBTAG00000006893"; contained_in "MSTRG.158.1"; cmp_ref "ENSBTAT00000068521"; class_code "="; tss_id "TSS289";
1	StringTie	transcript	52133128	52428393	.	+	.	transcript_id "ENSBTAT00000009058"; gene_id "MSTRG.158"; gene_name "BBX"; xloc "XLOC_000186"; ref_gene_id "ENSBTAG00000006893"; cmp_ref "ENSBTAT00000009058"; class_code "="; tss_id "TSS289";
1	ensembl	transcript	52518009	52519508	.	+	.	transcript_id "ENSBTAT00000094521"; gene_id "ENSBTAG00000068839"; gene_name "ENSBTAG00000068839"; xloc "XLOC_000187"; ref_gene_id "ENSBTAG00000068839"; cmp_ref "ENSBTAT00000094521"; class_code "="; tss_id "TSS293";
1	ensembl	transcript	52537141	52593138	.	+	.	transcript_id "ENSBTAT00000107864"; gene_id "ENSBTAG00000057025"; gene_name "ENSBTAG00000057025"; xloc "XLOC_000188"; ref_gene_id "ENSBTAG00000057025"; cmp_ref "ENSBTAT00000107864"; class_code "="; tss_id "TSS294";
1	ensembl	transcript	52690276	52702861	.	+	.	transcript_id "ENSBTAT00000100382"; gene_id "ENSBTAG00000055996"; gene_name "ENSBTAG00000055996"; xloc "XLOC_000189"; ref_gene_id "ENSBTAG00000055996"; cmp_ref "ENSBTAT00000100382"; class_code "="; tss_id "TSS295";
1	StringTie	transcript	52988393	53111212	.	+	.	transcript_id "ENSBTAT00000024479"; gene_id "MSTRG.162"; gene_name "HHLA2"; xloc "XLOC_000190"; ref_gene_id "ENSBTAG00000018397"; cmp_ref "ENSBTAT00000024479"; class_code "="; tss_id "TSS296";
1	StringTie	transcript	52988393	53120214	.	+	.	transcript_id "ENSBTAT00000096347"; gene_id "MSTRG.162"; gene_name "HHLA2"; xloc "XLOC_000190"; ref_gene_id "ENSBTAG00000018397"; cmp_ref "ENSBTAT00000096347"; class_code "="; tss_id "TSS296";
1	StringTie	transcript	52989502	53111212	.	+	.	transcript_id "ENSBTAT00000118690"; gene_id "MSTRG.162"; gene_name "HHLA2"; xloc "XLOC_000190"; ref_gene_id "ENSBTAG00000018397"; cmp_ref "ENSBTAT00000118690"; class_code "="; tss_id "TSS297";
1	StringTie	transcript	52998552	53110163	.	+	.	transcript_id "ENSBTAT00000096765"; gene_id "MSTRG.162"; gene_name "HHLA2"; xloc "XLOC_000190"; ref_gene_id "ENSBTAG00000018397"; cmp_ref "ENSBTAT00000096765"; class_code "="; tss_id "TSS298";
1	StringTie	transcript	52998652	53111212	.	+	.	transcript_id "ENSBTAT00000128154"; gene_id "MSTRG.162"; gene_name "HHLA2"; xloc "XLOC_000190"; ref_gene_id "ENSBTAG00000018397"; cmp_ref "ENSBTAT00000128154"; class_code "="; tss_id "TSS298";
1	StringTie	transcript	53017112	53110163	.	+	.	transcript_id "ENSBTAT00000107389"; gene_id "MSTRG.162"; gene_name "HHLA2"; xloc "XLOC_000190"; ref_gene_id "ENSBTAG00000018397"; cmp_ref "ENSBTAT00000107389"; class_code "="; tss_id "TSS299";
1	StringTie	transcript	53338880	53468672	.	+	.	transcript_id "ENSBTAT00000114938"; gene_id "MSTRG.165"; gene_name "DZIP3"; xloc "XLOC_000191"; ref_gene_id "ENSBTAG00000006158"; cmp_ref "ENSBTAT00000114938"; class_code "="; tss_id "TSS300";
1	StringTie	transcript	53338958	53468672	.	+	.	transcript_id "ENSBTAT00000103048"; gene_id "MSTRG.165"; gene_name "DZIP3"; xloc "XLOC_000191"; ref_gene_id "ENSBTAG00000006158"; cmp_ref "ENSBTAT00000103048"; class_code "="; tss_id "TSS300";
1	StringTie	transcript	53338958	53468672	.	+	.	transcript_id "ENSBTAT00000101997"; gene_id "MSTRG.165"; gene_name "DZIP3"; xloc "XLOC_000191"; ref_gene_id "ENSBTAG00000006158"; cmp_ref "ENSBTAT00000101997"; class_code "="; tss_id "TSS300";
1	StringTie	transcript	53341062	53468672	.	+	.	transcript_id "ENSBTAT00000129215"; gene_id "MSTRG.165"; gene_name "DZIP3"; xloc "XLOC_000191"; ref_gene_id "ENSBTAG00000006158"; cmp_ref "ENSBTAT00000129215"; class_code "="; tss_id "TSS301";
1	StringTie	transcript	53351357	53468672	.	+	.	transcript_id "ENSBTAT00000125186"; gene_id "MSTRG.165"; gene_name "DZIP3"; xloc "XLOC_000191"; ref_gene_id "ENSBTAG00000006158"; cmp_ref "ENSBTAT00000125186"; class_code "="; tss_id "TSS302";
1	StringTie	transcript	53351435	53468672	.	+	.	transcript_id "ENSBTAT00000104889"; gene_id "MSTRG.165"; gene_name "DZIP3"; xloc "XLOC_000191"; ref_gene_id "ENSBTAG00000006158"; cmp_ref "ENSBTAT00000104889"; class_code "="; tss_id "TSS302";
1	StringTie	transcript	53356513	53468672	.	+	.	transcript_id "ENSBTAT00000008099"; gene_id "MSTRG.165"; gene_name "DZIP3"; xloc "XLOC_000191"; ref_gene_id "ENSBTAG00000006158"; cmp_ref "ENSBTAT00000008099"; class_code "="; tss_id "TSS303";
1	StringTie	transcript	53407686	53468672	.	+	.	transcript_id "ENSBTAT00000127053"; gene_id "MSTRG.165"; gene_name "DZIP3"; xloc "XLOC_000191"; ref_gene_id "ENSBTAG00000006158"; cmp_ref "ENSBTAT00000127053"; class_code "="; tss_id "TSS304";
1	StringTie	transcript	53530448	53626469	.	+	.	transcript_id "ENSBTAT00000103728"; gene_id "MSTRG.166"; gene_name "TRAT1"; xloc "XLOC_000192"; ref_gene_id "ENSBTAG00000049108"; cmp_ref "ENSBTAT00000103728"; class_code "="; tss_id "TSS306";
1	StringTie	transcript	53562124	53626469	.	+	.	transcript_id "ENSBTAT00000093193"; gene_id "MSTRG.166"; gene_name "TRAT1"; xloc "XLOC_000192"; ref_gene_id "ENSBTAG00000049108"; cmp_ref "ENSBTAT00000093193"; class_code "="; tss_id "TSS307";
1	StringTie	transcript	53578753	53626469	.	+	.	transcript_id "ENSBTAT00000074583"; gene_id "MSTRG.166"; gene_name "TRAT1"; xloc "XLOC_000192"; ref_gene_id "ENSBTAG00000049108"; cmp_ref "ENSBTAT00000074583"; class_code "="; tss_id "TSS308";
1	StringTie	transcript	53578894	53626469	.	+	.	transcript_id "ENSBTAT00000091392"; gene_id "MSTRG.166"; gene_name "TRAT1"; xloc "XLOC_000192"; ref_gene_id "ENSBTAG00000049108"; cmp_ref "ENSBTAT00000091392"; class_code "="; tss_id "TSS309";
1	StringTie	transcript	53597595	53626469	.	+	.	transcript_id "ENSBTAT00000089519"; gene_id "MSTRG.166"; gene_name "TRAT1"; xloc "XLOC_000192"; ref_gene_id "ENSBTAG00000049108"; cmp_ref "ENSBTAT00000089519"; class_code "="; tss_id "TSS310";
1	StringTie	transcript	53597720	53626469	.	+	.	transcript_id "ENSBTAT00000135873"; gene_id "MSTRG.166"; gene_name "TRAT1"; xloc "XLOC_000192"; ref_gene_id "ENSBTAG00000049108"; cmp_ref "ENSBTAT00000135873"; class_code "="; tss_id "TSS311";
1	ensembl	transcript	53901744	53920404	.	+	.	transcript_id "ENSBTAT00000121152"; gene_id "ENSBTAG00000067582"; gene_name "C3orf85"; xloc "XLOC_000194"; ref_gene_id "ENSBTAG00000067582"; cmp_ref "ENSBTAT00000121152"; class_code "="; tss_id "TSS313";
1	StringTie	transcript	54849145	54850069	.	+	.	transcript_id "ENSBTAT00000082372"; gene_id "MSTRG.170"; gene_name "ENSBTAG00000055085"; xloc "XLOC_000196"; ref_gene_id "ENSBTAG00000055085"; cmp_ref "ENSBTAT00000082372"; class_code "="; tss_id "TSS315";
1	ensembl	transcript	54970560	55004536	.	+	.	transcript_id "ENSBTAT00000119148"; gene_id "ENSBTAG00000068263"; gene_name "ENSBTAG00000068263"; xloc "XLOC_000197"; ref_gene_id "ENSBTAG00000068263"; cmp_ref "ENSBTAT00000119148"; class_code "="; tss_id "TSS316";
1	ensembl	transcript	55457854	55459335	.	+	.	transcript_id "ENSBTAT00000135724"; gene_id "ENSBTAG00000058830"; gene_name "ENSBTAG00000058830"; xloc "XLOC_000199"; ref_gene_id "ENSBTAG00000058830"; cmp_ref "ENSBTAT00000135724"; class_code "="; tss_id "TSS318";
1	StringTie	transcript	55893436	55974759	.	+	.	transcript_id "ENSBTAT00000032332"; gene_id "MSTRG.172"; gene_name "NECTIN3"; xloc "XLOC_000200"; ref_gene_id "ENSBTAG00000013769"; cmp_ref "ENSBTAT00000032332"; class_code "="; tss_id "TSS319";
1	StringTie	transcript	55893436	56029415	.	+	.	transcript_id "ENSBTAT00000083965"; gene_id "MSTRG.172"; gene_name "NECTIN3"; xloc "XLOC_000200"; ref_gene_id "ENSBTAG00000013769"; cmp_ref "ENSBTAT00000083965"; class_code "="; tss_id "TSS319";
1	StringTie	transcript	55893436	56089185	.	+	.	transcript_id "ENSBTAT00000076938"; gene_id "MSTRG.172"; gene_name "NECTIN3"; xloc "XLOC_000200"; ref_gene_id "ENSBTAG00000013769"; cmp_ref "ENSBTAT00000076938"; class_code "="; tss_id "TSS319";
1	StringTie	transcript	55893588	55964694	.	+	.	transcript_id "ENSBTAT00000132201"; gene_id "MSTRG.172"; gene_name "NECTIN3"; xloc "XLOC_000200"; ref_gene_id "ENSBTAG00000013769"; cmp_ref "ENSBTAT00000132201"; class_code "="; tss_id "TSS320";
1	StringTie	transcript	55921319	55964694	.	+	.	transcript_id "ENSBTAT00000090588"; gene_id "MSTRG.172"; gene_name "NECTIN3"; xloc "XLOC_000200"; ref_gene_id "ENSBTAG00000013769"; cmp_ref "ENSBTAT00000090588"; class_code "="; tss_id "TSS321";
1	ensembl	transcript	56227394	56235315	.	+	.	transcript_id "ENSBTAT00000130882"; gene_id "ENSBTAG00000068873"; gene_name "ENSBTAG00000068873"; xloc "XLOC_000201"; ref_gene_id "ENSBTAG00000068873"; cmp_ref "ENSBTAT00000130882"; class_code "="; tss_id "TSS322";
1	ensembl	transcript	56306243	56401900	.	+	.	transcript_id "ENSBTAT00000019209"; gene_id "ENSBTAG00000014441"; gene_name "CD96"; xloc "XLOC_000202"; ref_gene_id "ENSBTAG00000014441"; cmp_ref "ENSBTAT00000019209"; class_code "="; tss_id "TSS323";
1	ensembl	transcript	56306243	56402835	.	+	.	transcript_id "ENSBTAT00000123858"; gene_id "ENSBTAG00000014441"; gene_name "CD96"; xloc "XLOC_000202"; ref_gene_id "ENSBTAG00000014441"; cmp_ref "ENSBTAT00000123858"; class_code "="; tss_id "TSS323";
1	StringTie	transcript	56425839	56478546	.	+	.	transcript_id "ENSBTAT00000016779"; gene_id "MSTRG.174"; gene_name "PLCXD2"; xloc "XLOC_000203"; ref_gene_id "ENSBTAG00000012646"; cmp_ref "ENSBTAT00000016779"; class_code "="; tss_id "TSS324";
1	StringTie	transcript	56636115	56727879	.	+	.	transcript_id "ENSBTAT00000068946"; gene_id "MSTRG.175"; gene_name "PHLDB2"; xloc "XLOC_000204"; ref_gene_id "ENSBTAG00000001209"; cmp_ref "ENSBTAT00000068946"; class_code "="; tss_id "TSS328";
1	StringTie	transcript	56636116	56727879	.	+	.	transcript_id "ENSBTAT00000078667"; gene_id "MSTRG.175"; gene_name "PHLDB2"; xloc "XLOC_000204"; ref_gene_id "ENSBTAG00000001209"; contained_in "MSTRG.175.9"; cmp_ref "ENSBTAT00000078667"; class_code "="; tss_id "TSS328";
1	StringTie	transcript	56636116	56727879	.	+	.	transcript_id "ENSBTAT00000074047"; gene_id "MSTRG.175"; gene_name "PHLDB2"; xloc "XLOC_000204"; ref_gene_id "ENSBTAG00000001209"; cmp_ref "ENSBTAT00000074047"; class_code "="; tss_id "TSS328";
1	StringTie	transcript	56636116	56727879	.	+	.	transcript_id "ENSBTAT00000001599"; gene_id "MSTRG.175"; gene_name "PHLDB2"; xloc "XLOC_000204"; ref_gene_id "ENSBTAG00000001209"; contained_in "MSTRG.175.5"; cmp_ref "ENSBTAT00000001599"; class_code "="; tss_id "TSS328";
1	StringTie	transcript	56737319	56750712	.	+	.	transcript_id "ENSBTAT00000006038"; gene_id "MSTRG.176"; gene_name "ABHD10"; xloc "XLOC_000205"; ref_gene_id "ENSBTAG00000004601"; cmp_ref "ENSBTAT00000006038"; class_code "="; tss_id "TSS329";
1	StringTie	transcript	56737576	56749296	.	+	.	transcript_id "ENSBTAT00000099792"; gene_id "MSTRG.176"; gene_name "ABHD10"; xloc "XLOC_000205"; ref_gene_id "ENSBTAG00000004601"; cmp_ref "ENSBTAT00000099792"; class_code "="; tss_id "TSS330";
1	StringTie	transcript	56759807	56773635	.	+	.	transcript_id "ENSBTAT00000076330"; gene_id "MSTRG.177"; gene_name "TAGLN3"; xloc "XLOC_000206"; ref_gene_id "ENSBTAG00000004599"; cmp_ref "ENSBTAT00000076330"; class_code "="; tss_id "TSS332";
1	StringTie	transcript	56759807	56773635	.	+	.	transcript_id "ENSBTAT00000006033"; gene_id "MSTRG.177"; gene_name "TAGLN3"; xloc "XLOC_000206"; ref_gene_id "ENSBTAG00000004599"; cmp_ref "ENSBTAT00000006033"; class_code "="; tss_id "TSS332";
1	StringTie	transcript	56822116	56872261	.	+	.	transcript_id "ENSBTAT00000097254"; gene_id "MSTRG.179"; gene_name "TMPRSS7"; xloc "XLOC_000207"; ref_gene_id "ENSBTAG00000015065"; cmp_ref "ENSBTAT00000097254"; class_code "="; tss_id "TSS333";
1	StringTie	transcript	56826381	56872261	.	+	.	transcript_id "ENSBTAT00000020053"; gene_id "MSTRG.179"; gene_name "TMPRSS7"; xloc "XLOC_000207"; ref_gene_id "ENSBTAG00000015065"; cmp_ref "ENSBTAT00000020053"; class_code "="; tss_id "TSS334";
1	StringTie	transcript	56882724	56923992	.	+	.	transcript_id "ENSBTAT00000121487"; gene_id "MSTRG.180"; gene_name "C1H3orf52"; xloc "XLOC_000208"; ref_gene_id "ENSBTAG00000016554"; cmp_ref "ENSBTAT00000121487"; class_code "="; tss_id "TSS335";
1	StringTie	transcript	56882724	56925555	.	+	.	transcript_id "ENSBTAT00000022018"; gene_id "MSTRG.180"; gene_name "C1H3orf52"; xloc "XLOC_000208"; ref_gene_id "ENSBTAG00000016554"; cmp_ref "ENSBTAT00000022018"; class_code "="; tss_id "TSS335";
1	StringTie	transcript	56882816	56923992	.	+	.	transcript_id "ENSBTAT00000115745"; gene_id "MSTRG.180"; gene_name "C1H3orf52"; xloc "XLOC_000208"; ref_gene_id "ENSBTAG00000016554"; cmp_ref "ENSBTAT00000115745"; class_code "="; tss_id "TSS335";
1	StringTie	transcript	57075174	57149098	.	+	.	transcript_id "ENSBTAT00000107133"; gene_id "MSTRG.184"; gene_name "CD200"; xloc "XLOC_000209"; ref_gene_id "ENSBTAG00000033319"; cmp_ref "ENSBTAT00000107133"; class_code "="; tss_id "TSS336";
1	StringTie	transcript	57075205	57149098	.	+	.	transcript_id "ENSBTAT00000113090"; gene_id "MSTRG.184"; gene_name "CD200"; xloc "XLOC_000209"; ref_gene_id "ENSBTAG00000033319"; cmp_ref "ENSBTAT00000113090"; class_code "="; tss_id "TSS336";
1	StringTie	transcript	57126575	57138077	.	+	.	transcript_id "ENSBTAT00000108969"; gene_id "MSTRG.184"; gene_name "CD200"; xloc "XLOC_000209"; ref_gene_id "ENSBTAG00000033319"; cmp_ref "ENSBTAT00000108969"; class_code "="; tss_id "TSS337";
1	StringTie	transcript	57126575	57142395	.	+	.	transcript_id "ENSBTAT00000027169"; gene_id "MSTRG.184"; gene_name "CD200"; xloc "XLOC_000209"; ref_gene_id "ENSBTAG00000033319"; cmp_ref "ENSBTAT00000027169"; class_code "="; tss_id "TSS337";
1	StringTie	transcript	57126575	57158919	.	+	.	transcript_id "ENSBTAT00000103280"; gene_id "MSTRG.184"; gene_name "CD200"; xloc "XLOC_000209"; ref_gene_id "ENSBTAG00000033319"; cmp_ref "ENSBTAT00000103280"; class_code "="; tss_id "TSS337";
1	StringTie	transcript	57126575	57206343	.	+	.	transcript_id "ENSBTAT00000117547"; gene_id "MSTRG.184"; gene_name "CD200"; xloc "XLOC_000209"; ref_gene_id "ENSBTAG00000033319"; cmp_ref "ENSBTAT00000117547"; class_code "="; tss_id "TSS337";
1	StringTie	transcript	57129749	57141993	.	+	.	transcript_id "ENSBTAT00000072536"; gene_id "MSTRG.184"; gene_name "CD200"; xloc "XLOC_000209"; ref_gene_id "ENSBTAG00000033319"; cmp_ref "ENSBTAT00000072536"; class_code "="; tss_id "TSS338";
1	StringTie	transcript	57343853	57361140	.	+	.	transcript_id "ENSBTAT00000110209"; gene_id "MSTRG.186"; gene_name "SLC35A5"; xloc "XLOC_000210"; ref_gene_id "ENSBTAG00000009085"; cmp_ref "ENSBTAT00000110209"; class_code "="; tss_id "TSS340";
1	StringTie	transcript	57343924	57366296	.	+	.	transcript_id "ENSBTAT00000011977"; gene_id "MSTRG.186"; gene_name "SLC35A5"; xloc "XLOC_000210"; ref_gene_id "ENSBTAG00000009085"; cmp_ref "ENSBTAT00000011977"; class_code "="; tss_id "TSS341";
1	StringTie	transcript	57572828	57637827	.	+	.	transcript_id "ENSBTAT00000098245"; gene_id "MSTRG.189"; gene_name "ENSBTAG00000057099"; xloc "XLOC_000211"; ref_gene_id "ENSBTAG00000057099"; cmp_ref "ENSBTAT00000098245"; class_code "="; tss_id "TSS342";
1	StringTie	transcript	57707985	57717198	.	+	.	transcript_id "ENSBTAT00000103504"; gene_id "MSTRG.191"; gene_name "GTPBP8"; xloc "XLOC_000212"; ref_gene_id "ENSBTAG00000006534"; cmp_ref "ENSBTAT00000103504"; class_code "="; tss_id "TSS343";
1	StringTie	transcript	57707985	57723177	.	+	.	transcript_id "ENSBTAT00000032325"; gene_id "MSTRG.191"; gene_name "GTPBP8"; xloc "XLOC_000212"; ref_gene_id "ENSBTAG00000006534"; cmp_ref "ENSBTAT00000032325"; class_code "="; tss_id "TSS343";
1	StringTie	transcript	57707985	57728876	.	+	.	transcript_id "ENSBTAT00000089156"; gene_id "MSTRG.191"; gene_name "GTPBP8"; xloc "XLOC_000212"; ref_gene_id "ENSBTAG00000006534"; cmp_ref "ENSBTAT00000089156"; class_code "="; tss_id "TSS343";
1	StringTie	transcript	57707985	57730098	.	+	.	transcript_id "ENSBTAT00000094523"; gene_id "MSTRG.191"; gene_name "GTPBP8"; xloc "XLOC_000212"; ref_gene_id "ENSBTAG00000006534"; cmp_ref "ENSBTAT00000094523"; class_code "="; tss_id "TSS343";
1	StringTie	transcript	57707985	57736094	.	+	.	transcript_id "ENSBTAT00000071466"; gene_id "MSTRG.191"; gene_name "GTPBP8"; xloc "XLOC_000212"; ref_gene_id "ENSBTAG00000006534"; cmp_ref "ENSBTAT00000071466"; class_code "="; tss_id "TSS343";
1	StringTie	transcript	57707985	57738170	.	+	.	transcript_id "ENSBTAT00000099045"; gene_id "MSTRG.191"; gene_name "GTPBP8"; xloc "XLOC_000212"; ref_gene_id "ENSBTAG00000006534"; cmp_ref "ENSBTAT00000099045"; class_code "="; tss_id "TSS343";
1	StringTie	transcript	57707985	57740523	.	+	.	transcript_id "ENSBTAT00000096246"; gene_id "MSTRG.191"; gene_name "GTPBP8"; xloc "XLOC_000212"; ref_gene_id "ENSBTAG00000006534"; cmp_ref "ENSBTAT00000096246"; class_code "="; tss_id "TSS343";
1	StringTie	transcript	57707985	57795421	.	+	.	transcript_id "ENSBTAT00000102815"; gene_id "MSTRG.191"; gene_name "GTPBP8"; xloc "XLOC_000212"; ref_gene_id "ENSBTAG00000006534"; cmp_ref "ENSBTAT00000102815"; class_code "="; tss_id "TSS343";
1	StringTie	transcript	57707985	57798988	.	+	.	transcript_id "ENSBTAT00000125151"; gene_id "MSTRG.191"; gene_name "GTPBP8"; xloc "XLOC_000212"; ref_gene_id "ENSBTAG00000006534"; cmp_ref "ENSBTAT00000125151"; class_code "="; tss_id "TSS343";
1	StringTie	transcript	57707985	57799797	.	+	.	transcript_id "ENSBTAT00000101588"; gene_id "MSTRG.191"; gene_name "GTPBP8"; xloc "XLOC_000212"; ref_gene_id "ENSBTAG00000006534"; cmp_ref "ENSBTAT00000101588"; class_code "="; tss_id "TSS343";
1	ensembl	transcript	57916136	57938988	.	+	.	transcript_id "ENSBTAT00000115026"; gene_id "ENSBTAG00000059946"; gene_name "ENSBTAG00000059946"; xloc "XLOC_000213"; ref_gene_id "ENSBTAG00000059946"; cmp_ref "ENSBTAT00000115026"; class_code "="; tss_id "TSS344";
1	ensembl	transcript	57916136	57938988	.	+	.	transcript_id "ENSBTAT00000098464"; gene_id "ENSBTAG00000059946"; gene_name "ENSBTAG00000059946"; xloc "XLOC_000213"; ref_gene_id "ENSBTAG00000059946"; cmp_ref "ENSBTAT00000098464"; class_code "="; tss_id "TSS344";
1	ensembl	transcript	57916199	57937338	.	+	.	transcript_id "ENSBTAT00000088627"; gene_id "ENSBTAG00000059946"; gene_name "ENSBTAG00000059946"; xloc "XLOC_000213"; ref_gene_id "ENSBTAG00000059946"; cmp_ref "ENSBTAT00000088627"; class_code "="; tss_id "TSS344";
1	ensembl	transcript	57916230	57921624	.	+	.	transcript_id "ENSBTAT00000089487"; gene_id "ENSBTAG00000059946"; gene_name "ENSBTAG00000059946"; xloc "XLOC_000213"; ref_gene_id "ENSBTAG00000059946"; cmp_ref "ENSBTAT00000089487"; class_code "="; tss_id "TSS344";
1	ensembl	transcript	57916961	57939176	.	+	.	transcript_id "ENSBTAT00000090539"; gene_id "ENSBTAG00000059946"; gene_name "ENSBTAG00000059946"; xloc "XLOC_000213"; ref_gene_id "ENSBTAG00000059946"; cmp_ref "ENSBTAT00000090539"; class_code "="; tss_id "TSS345";
1	StringTie	transcript	57951984	58023212	.	+	.	transcript_id "ENSBTAT00000018474"; gene_id "MSTRG.194"; gene_name "BOC"; xloc "XLOC_000214"; ref_gene_id "ENSBTAG00000013909"; cmp_ref "ENSBTAT00000018474"; class_code "="; tss_id "TSS349";
1	StringTie	transcript	57967862	57993780	.	+	.	transcript_id "ENSBTAT00000087593"; gene_id "MSTRG.194"; gene_name "BOC"; xloc "XLOC_000214"; ref_gene_id "ENSBTAG00000013909"; cmp_ref "ENSBTAT00000087593"; class_code "="; tss_id "TSS350";
1	ensembl	transcript	58218680	58327310	.	+	.	transcript_id "ENSBTAT00000097888"; gene_id "ENSBTAG00000013292"; gene_name "SIDT1"; xloc "XLOC_000215"; ref_gene_id "ENSBTAG00000013292"; cmp_ref "ENSBTAT00000097888"; class_code "="; tss_id "TSS352";
1	ensembl	transcript	58218680	58327310	.	+	.	transcript_id "ENSBTAT00000017678"; gene_id "ENSBTAG00000013292"; gene_name "SIDT1"; xloc "XLOC_000215"; ref_gene_id "ENSBTAG00000013292"; cmp_ref "ENSBTAT00000017678"; class_code "="; tss_id "TSS352";
1	ensembl	transcript	58218879	58278365	.	+	.	transcript_id "ENSBTAT00000121817"; gene_id "ENSBTAG00000013292"; gene_name "SIDT1"; xloc "XLOC_000215"; ref_gene_id "ENSBTAG00000013292"; cmp_ref "ENSBTAT00000121817"; class_code "="; tss_id "TSS353";
1	ensembl	transcript	58333500	58336220	.	+	.	transcript_id "ENSBTAT00000097521"; gene_id "ENSBTAG00000065242"; gene_name "ENSBTAG00000065242"; xloc "XLOC_000217"; ref_gene_id "ENSBTAG00000065242"; cmp_ref "ENSBTAT00000097521"; class_code "="; tss_id "TSS355";
1	StringTie	transcript	58434606	58495180	.	+	.	transcript_id "ENSBTAT00000088406"; gene_id "MSTRG.200"; gene_name "ATP6V1A"; xloc "XLOC_000220"; ref_gene_id "ENSBTAG00000002703"; cmp_ref "ENSBTAT00000088406"; class_code "="; tss_id "TSS358";
1	StringTie	transcript	58434606	58495180	.	+	.	transcript_id "ENSBTAT00000068126"; gene_id "MSTRG.200"; gene_name "ATP6V1A"; xloc "XLOC_000220"; ref_gene_id "ENSBTAG00000002703"; cmp_ref "ENSBTAT00000068126"; class_code "="; tss_id "TSS358";
1	StringTie	transcript	58434606	58495180	.	+	.	transcript_id "ENSBTAT00000055158"; gene_id "MSTRG.200"; gene_name "ATP6V1A"; xloc "XLOC_000220"; ref_gene_id "ENSBTAG00000002703"; cmp_ref "ENSBTAT00000055158"; class_code "="; tss_id "TSS358";
1	StringTie	transcript	58518934	58617882	.	+	.	transcript_id "ENSBTAT00000114872"; gene_id "MSTRG.201"; gene_name "GRAMD1C"; xloc "XLOC_000221"; ref_gene_id "ENSBTAG00000004971"; cmp_ref "ENSBTAT00000114872"; class_code "="; tss_id "TSS359";
1	StringTie	transcript	58518934	58617882	.	+	.	transcript_id "ENSBTAT00000103398"; gene_id "MSTRG.201"; gene_name "GRAMD1C"; xloc "XLOC_000221"; ref_gene_id "ENSBTAG00000004971"; cmp_ref "ENSBTAT00000103398"; class_code "="; tss_id "TSS359";
1	StringTie	transcript	58518934	58618562	.	+	.	transcript_id "ENSBTAT00000107568"; gene_id "MSTRG.201"; gene_name "GRAMD1C"; xloc "XLOC_000221"; ref_gene_id "ENSBTAG00000004971"; cmp_ref "ENSBTAT00000107568"; class_code "="; tss_id "TSS359";
1	StringTie	transcript	58518934	58618562	.	+	.	transcript_id "ENSBTAT00000006545"; gene_id "MSTRG.201"; gene_name "GRAMD1C"; xloc "XLOC_000221"; ref_gene_id "ENSBTAG00000004971"; cmp_ref "ENSBTAT00000006545"; class_code "="; tss_id "TSS359";
1	StringTie	transcript	58568776	58617882	.	+	.	transcript_id "ENSBTAT00000065613"; gene_id "MSTRG.201"; gene_name "GRAMD1C"; xloc "XLOC_000221"; ref_gene_id "ENSBTAG00000004971"; cmp_ref "ENSBTAT00000065613"; class_code "="; tss_id "TSS360";
1	StringTie	transcript	58619102	58630706	.	+	.	transcript_id "ENSBTAT00000105811"; gene_id "MSTRG.203"; gene_name "ZDHHC23"; xloc "XLOC_000223"; ref_gene_id "ENSBTAG00000004974"; cmp_ref "ENSBTAT00000105811"; class_code "="; tss_id "TSS363";
1	StringTie	transcript	58619102	58633542	.	+	.	transcript_id "ENSBTAT00000086906"; gene_id "MSTRG.203"; gene_name "ZDHHC23"; xloc "XLOC_000223"; ref_gene_id "ENSBTAG00000004974"; cmp_ref "ENSBTAT00000086906"; class_code "="; tss_id "TSS363";
1	StringTie	transcript	58619102	58634048	.	+	.	transcript_id "ENSBTAT00000006547"; gene_id "MSTRG.203"; gene_name "ZDHHC23"; xloc "XLOC_000223"; ref_gene_id "ENSBTAG00000004974"; cmp_ref "ENSBTAT00000006547"; class_code "="; tss_id "TSS363";
1	StringTie	transcript	58741744	58759658	.	+	.	transcript_id "ENSBTAT00000098883"; gene_id "MSTRG.205"; gene_name "QTRT2"; xloc "XLOC_000224"; ref_gene_id "ENSBTAG00000004977"; cmp_ref "ENSBTAT00000098883"; class_code "="; tss_id "TSS364";
1	StringTie	transcript	58741744	58761109	.	+	.	transcript_id "ENSBTAT00000111488"; gene_id "MSTRG.205"; gene_name "QTRT2"; xloc "XLOC_000224"; ref_gene_id "ENSBTAG00000004977"; cmp_ref "ENSBTAT00000111488"; class_code "="; tss_id "TSS364";
1	StringTie	transcript	58741744	58761109	.	+	.	transcript_id "ENSBTAT00000054516"; gene_id "MSTRG.205"; gene_name "QTRT2"; xloc "XLOC_000224"; ref_gene_id "ENSBTAG00000004977"; cmp_ref "ENSBTAT00000054516"; class_code "="; tss_id "TSS364";
1	StringTie	transcript	58741744	58775349	.	+	.	transcript_id "ENSBTAT00000106854"; gene_id "MSTRG.205"; gene_name "QTRT2"; xloc "XLOC_000224"; ref_gene_id "ENSBTAG00000004977"; cmp_ref "ENSBTAT00000106854"; class_code "="; tss_id "TSS364";
1	StringTie	transcript	58741744	58778697	.	+	.	transcript_id "ENSBTAT00000127061"; gene_id "MSTRG.205"; gene_name "QTRT2"; xloc "XLOC_000224"; ref_gene_id "ENSBTAG00000004977"; cmp_ref "ENSBTAT00000127061"; class_code "="; tss_id "TSS364";
1	StringTie	transcript	58741744	58795781	.	+	.	transcript_id "ENSBTAT00000124682"; gene_id "MSTRG.205"; gene_name "QTRT2"; xloc "XLOC_000224"; ref_gene_id "ENSBTAG00000004977"; cmp_ref "ENSBTAT00000124682"; class_code "="; tss_id "TSS364";
1	ensembl	transcript	58926685	58944039	.	+	.	transcript_id "ENSBTAT00000082520"; gene_id "ENSBTAG00000011921"; gene_name "TIGIT"; xloc "XLOC_000225"; ref_gene_id "ENSBTAG00000011921"; cmp_ref "ENSBTAT00000082520"; class_code "="; tss_id "TSS365";
1	ensembl	transcript	58926685	58944039	.	+	.	transcript_id "ENSBTAT00000015813"; gene_id "ENSBTAG00000011921"; gene_name "TIGIT"; xloc "XLOC_000225"; ref_gene_id "ENSBTAG00000011921"; cmp_ref "ENSBTAT00000015813"; class_code "="; tss_id "TSS365";
1	StringTie	transcript	59200993	59331493	.	+	.	transcript_id "ENSBTAT00000128634"; gene_id "MSTRG.208"; gene_name "ENSBTAG00000058587"; xloc "XLOC_000226"; ref_gene_id "ENSBTAG00000058587"; cmp_ref "ENSBTAT00000128634"; class_code "="; tss_id "TSS366";
1	StringTie	transcript	59813203	59814724	.	+	.	transcript_id "ENSBTAT00000105726"; gene_id "MSTRG.212"; gene_name "ENSBTAG00000066896"; xloc "XLOC_000227"; ref_gene_id "ENSBTAG00000066896"; cmp_ref "ENSBTAT00000105726"; class_code "="; tss_id "TSS367";
1	ensembl	transcript	60051218	60054755	.	+	.	transcript_id "ENSBTAT00000135290"; gene_id "ENSBTAG00000060868"; gene_name "ENSBTAG00000060868"; xloc "XLOC_000229"; ref_gene_id "ENSBTAG00000060868"; cmp_ref "ENSBTAT00000135290"; class_code "="; tss_id "TSS369";
1	ensembl	transcript	60306675	60388245	.	+	.	transcript_id "ENSBTAT00000128841"; gene_id "ENSBTAG00000006451"; gene_name "GAP43"; xloc "XLOC_000230"; ref_gene_id "ENSBTAG00000006451"; cmp_ref "ENSBTAT00000128841"; class_code "="; tss_id "TSS370";
1	ensembl	transcript	60306675	60407775	.	+	.	transcript_id "ENSBTAT00000097552"; gene_id "ENSBTAG00000006451"; gene_name "GAP43"; xloc "XLOC_000230"; ref_gene_id "ENSBTAG00000006451"; cmp_ref "ENSBTAT00000097552"; class_code "="; tss_id "TSS370";
1	ensembl	transcript	60350368	60407775	.	+	.	transcript_id "ENSBTAT00000106745"; gene_id "ENSBTAG00000006451"; gene_name "GAP43"; xloc "XLOC_000230"; ref_gene_id "ENSBTAG00000006451"; cmp_ref "ENSBTAT00000106745"; class_code "="; tss_id "TSS371";
1	ensembl	transcript	60357902	60407775	.	+	.	transcript_id "ENSBTAT00000091807"; gene_id "ENSBTAG00000006451"; gene_name "GAP43"; xloc "XLOC_000230"; ref_gene_id "ENSBTAG00000006451"; cmp_ref "ENSBTAT00000091807"; class_code "="; tss_id "TSS372";
1	ensembl	transcript	60360874	60388245	.	+	.	transcript_id "ENSBTAT00000096954"; gene_id "ENSBTAG00000006451"; gene_name "GAP43"; xloc "XLOC_000230"; ref_gene_id "ENSBTAG00000006451"; cmp_ref "ENSBTAT00000096954"; class_code "="; tss_id "TSS373";
1	ensembl	transcript	60361292	60407775	.	+	.	transcript_id "ENSBTAT00000095793"; gene_id "ENSBTAG00000006451"; gene_name "GAP43"; xloc "XLOC_000230"; ref_gene_id "ENSBTAG00000006451"; cmp_ref "ENSBTAT00000095793"; class_code "="; tss_id "TSS374";
1	ensembl	transcript	60367076	60407775	.	+	.	transcript_id "ENSBTAT00000077074"; gene_id "ENSBTAG00000006451"; gene_name "GAP43"; xloc "XLOC_000230"; ref_gene_id "ENSBTAG00000006451"; cmp_ref "ENSBTAT00000077074"; class_code "="; tss_id "TSS375";
1	ensembl	transcript	60367540	60407775	.	+	.	transcript_id "ENSBTAT00000008460"; gene_id "ENSBTAG00000006451"; gene_name "GAP43"; xloc "XLOC_000230"; ref_gene_id "ENSBTAG00000006451"; cmp_ref "ENSBTAT00000008460"; class_code "="; tss_id "TSS376";
1	ensembl	transcript	61690297	61750221	.	+	.	transcript_id "ENSBTAT00000124228"; gene_id "ENSBTAG00000058867"; gene_name "ENSBTAG00000058867"; xloc "XLOC_000231"; ref_gene_id "ENSBTAG00000058867"; cmp_ref "ENSBTAT00000124228"; class_code "="; tss_id "TSS377";
1	ensembl	transcript	61691667	61698683	.	+	.	transcript_id "ENSBTAT00000124592"; gene_id "ENSBTAG00000058867"; gene_name "ENSBTAG00000058867"; xloc "XLOC_000231"; ref_gene_id "ENSBTAG00000058867"; cmp_ref "ENSBTAT00000124592"; class_code "="; tss_id "TSS378";
1	ensembl	transcript	62877260	62881367	.	+	.	transcript_id "ENSBTAT00000119531"; gene_id "ENSBTAG00000056675"; gene_name "ENSBTAG00000056675"; xloc "XLOC_000233"; ref_gene_id "ENSBTAG00000056675"; cmp_ref "ENSBTAT00000119531"; class_code "="; tss_id "TSS380";
1	ensembl	transcript	62877353	62881367	.	+	.	transcript_id "ENSBTAT00000115562"; gene_id "ENSBTAG00000056675"; gene_name "ENSBTAG00000056675"; xloc "XLOC_000233"; ref_gene_id "ENSBTAG00000056675"; cmp_ref "ENSBTAT00000115562"; class_code "="; tss_id "TSS380";
1	ensembl	transcript	62878615	62881367	.	+	.	transcript_id "ENSBTAT00000093079"; gene_id "ENSBTAG00000056675"; gene_name "ENSBTAG00000056675"; xloc "XLOC_000233"; ref_gene_id "ENSBTAG00000056675"; cmp_ref "ENSBTAT00000093079"; class_code "="; tss_id "TSS381";
1	ensembl	transcript	62904902	62906431	.	+	.	transcript_id "ENSBTAT00000130274"; gene_id "ENSBTAG00000063453"; gene_name "ENSBTAG00000063453"; xloc "XLOC_000234"; ref_gene_id "ENSBTAG00000063453"; cmp_ref "ENSBTAT00000130274"; class_code "="; tss_id "TSS382";
1	ensembl	transcript	63149968	63155860	.	+	.	transcript_id "ENSBTAT00000093489"; gene_id "ENSBTAG00000066069"; gene_name "ENSBTAG00000066069"; xloc "XLOC_000235"; ref_gene_id "ENSBTAG00000066069"; cmp_ref "ENSBTAT00000093489"; class_code "="; tss_id "TSS383";
1	ensembl	transcript	63957312	63962326	.	+	.	transcript_id "ENSBTAT00000018814"; gene_id "ENSBTAG00000014157"; gene_name "TEX55"; xloc "XLOC_000236"; ref_gene_id "ENSBTAG00000014157"; cmp_ref "ENSBTAT00000018814"; class_code "="; tss_id "TSS384";
1	ensembl	transcript	63981420	64010643	.	+	.	transcript_id "ENSBTAT00000123536"; gene_id "ENSBTAG00000009014"; gene_name "UPK1B"; xloc "XLOC_000237"; ref_gene_id "ENSBTAG00000009014"; cmp_ref "ENSBTAT00000123536"; class_code "="; tss_id "TSS385";
1	ensembl	transcript	63981645	64010639	.	+	.	transcript_id "ENSBTAT00000011866"; gene_id "ENSBTAG00000009014"; gene_name "UPK1B"; xloc "XLOC_000237"; ref_gene_id "ENSBTAG00000009014"; cmp_ref "ENSBTAT00000011866"; class_code "="; tss_id "TSS386";
1	ensembl	transcript	63995132	64010643	.	+	.	transcript_id "ENSBTAT00000103588"; gene_id "ENSBTAG00000009014"; gene_name "UPK1B"; xloc "XLOC_000237"; ref_gene_id "ENSBTAG00000009014"; cmp_ref "ENSBTAT00000103588"; class_code "="; tss_id "TSS387";
1	ensembl	transcript	63995170	64010643	.	+	.	transcript_id "ENSBTAT00000116898"; gene_id "ENSBTAG00000009014"; gene_name "UPK1B"; xloc "XLOC_000237"; ref_gene_id "ENSBTAG00000009014"; cmp_ref "ENSBTAT00000116898"; class_code "="; tss_id "TSS387";
1	StringTie	transcript	64082928	64208976	.	+	.	transcript_id "ENSBTAT00000071475"; gene_id "MSTRG.218"; gene_name "ARHGAP31"; xloc "XLOC_000238"; ref_gene_id "ENSBTAG00000000210"; cmp_ref "ENSBTAT00000071475"; class_code "="; tss_id "TSS390";
1	StringTie	transcript	64082928	64208976	.	+	.	transcript_id "ENSBTAT00000000253"; gene_id "MSTRG.218"; gene_name "ARHGAP31"; xloc "XLOC_000238"; ref_gene_id "ENSBTAG00000000210"; cmp_ref "ENSBTAT00000000253"; class_code "="; tss_id "TSS390";
1	StringTie	transcript	64246626	64271813	.	+	.	transcript_id "ENSBTAT00000011287"; gene_id "MSTRG.220"; gene_name "POGLUT1"; xloc "XLOC_000239"; ref_gene_id "ENSBTAG00000008562"; cmp_ref "ENSBTAT00000011287"; class_code "="; tss_id "TSS392";
1	StringTie	transcript	64275417	64295907	.	+	.	transcript_id "ENSBTAT00000083025"; gene_id "MSTRG.221"; gene_name "TIMMDC1"; xloc "XLOC_000240"; ref_gene_id "ENSBTAG00000012581"; cmp_ref "ENSBTAT00000083025"; class_code "="; tss_id "TSS393";
1	StringTie	transcript	64275417	64295907	.	+	.	transcript_id "ENSBTAT00000016702"; gene_id "MSTRG.221"; gene_name "TIMMDC1"; xloc "XLOC_000240"; ref_gene_id "ENSBTAG00000012581"; cmp_ref "ENSBTAT00000016702"; class_code "="; tss_id "TSS393";
1	StringTie	transcript	64275626	64295907	.	+	.	transcript_id "ENSBTAT00000103148"; gene_id "MSTRG.221"; gene_name "TIMMDC1"; xloc "XLOC_000240"; ref_gene_id "ENSBTAG00000012581"; cmp_ref "ENSBTAT00000103148"; class_code "="; tss_id "TSS394";
1	ensembl	transcript	64298361	64308061	.	+	.	transcript_id "ENSBTAT00000130769"; gene_id "ENSBTAG00000057574"; gene_name "ENSBTAG00000057574"; xloc "XLOC_000241"; ref_gene_id "ENSBTAG00000057574"; cmp_ref "ENSBTAT00000130769"; class_code "="; tss_id "TSS395";
1	ensembl	transcript	64298684	64308061	.	+	.	transcript_id "ENSBTAT00000102278"; gene_id "ENSBTAG00000057574"; gene_name "ENSBTAG00000057574"; xloc "XLOC_000241"; ref_gene_id "ENSBTAG00000057574"; cmp_ref "ENSBTAT00000102278"; class_code "="; tss_id "TSS396";
1	StringTie	transcript	64329740	64354836	.	+	.	transcript_id "ENSBTAT00000114780"; gene_id "MSTRG.223"; gene_name "ADPRH"; xloc "XLOC_000242"; ref_gene_id "ENSBTAG00000009391"; cmp_ref "ENSBTAT00000114780"; class_code "="; tss_id "TSS397";
1	StringTie	transcript	64337658	64345327	.	+	.	transcript_id "ENSBTAT00000072794"; gene_id "MSTRG.223"; gene_name "ADPRH"; xloc "XLOC_000242"; ref_gene_id "ENSBTAG00000009391"; contained_in "MSTRG.223.2"; cmp_ref "ENSBTAT00000072794"; class_code "="; tss_id "TSS399";
1	StringTie	transcript	64337658	64348531	.	+	.	transcript_id "ENSBTAT00000118551"; gene_id "MSTRG.223"; gene_name "ADPRH"; xloc "XLOC_000242"; ref_gene_id "ENSBTAG00000009391"; cmp_ref "ENSBTAT00000118551"; class_code "="; tss_id "TSS399";
1	StringTie	transcript	64337658	64356035	.	+	.	transcript_id "ENSBTAT00000117714"; gene_id "MSTRG.223"; gene_name "ADPRH"; xloc "XLOC_000242"; ref_gene_id "ENSBTAG00000009391"; cmp_ref "ENSBTAT00000117714"; class_code "="; tss_id "TSS399";
1	StringTie	transcript	64337658	64358765	.	+	.	transcript_id "ENSBTAT00000053553"; gene_id "MSTRG.223"; gene_name "ADPRH"; xloc "XLOC_000242"; ref_gene_id "ENSBTAG00000009391"; cmp_ref "ENSBTAT00000053553"; class_code "="; tss_id "TSS399";
1	StringTie	transcript	64349661	64377235	.	+	.	transcript_id "ENSBTAT00000012361"; gene_id "MSTRG.223"; gene_name "ADPRH"; xloc "XLOC_000242"; ref_gene_id "ENSBTAG00000009391"; cmp_ref "ENSBTAT00000012361"; class_code "="; tss_id "TSS400";
1	ensembl	transcript	64451300	64525521	.	+	.	transcript_id "ENSBTAT00000094336"; gene_id "ENSBTAG00000001293"; gene_name "CFAP91"; xloc "XLOC_000243"; ref_gene_id "ENSBTAG00000001293"; cmp_ref "ENSBTAT00000094336"; class_code "="; tss_id "TSS401";
1	ensembl	transcript	64451325	64545476	.	+	.	transcript_id "ENSBTAT00000133458"; gene_id "ENSBTAG00000001293"; gene_name "CFAP91"; xloc "XLOC_000243"; ref_gene_id "ENSBTAG00000001293"; cmp_ref "ENSBTAT00000133458"; class_code "="; tss_id "TSS401";
1	ensembl	transcript	64451337	64545476	.	+	.	transcript_id "ENSBTAT00000001703"; gene_id "ENSBTAG00000001293"; gene_name "CFAP91"; xloc "XLOC_000243"; ref_gene_id "ENSBTAG00000001293"; cmp_ref "ENSBTAT00000001703"; class_code "="; tss_id "TSS401";
1	ensembl	transcript	64451969	64545476	.	+	.	transcript_id "ENSBTAT00000127012"; gene_id "ENSBTAG00000001293"; gene_name "CFAP91"; xloc "XLOC_000243"; ref_gene_id "ENSBTAG00000001293"; cmp_ref "ENSBTAT00000127012"; class_code "="; tss_id "TSS402";
1	ensembl	transcript	64462212	64545476	.	+	.	transcript_id "ENSBTAT00000116756"; gene_id "ENSBTAG00000001293"; gene_name "CFAP91"; xloc "XLOC_000243"; ref_gene_id "ENSBTAG00000001293"; cmp_ref "ENSBTAT00000116756"; class_code "="; tss_id "TSS403";
1	ensembl	transcript	64603582	64604189	.	+	.	transcript_id "ENSBTAT00000085652"; gene_id "ENSBTAG00000053648"; gene_name "ENSBTAG00000053648"; xloc "XLOC_000244"; ref_gene_id "ENSBTAG00000053648"; cmp_ref "ENSBTAT00000085652"; class_code "="; tss_id "TSS404";
1	ensembl	transcript	64606698	64639471	.	+	.	transcript_id "ENSBTAT00000026059"; gene_id "ENSBTAG00000019557"; gene_name "NR1I2"; xloc "XLOC_000245"; ref_gene_id "ENSBTAG00000019557"; cmp_ref "ENSBTAT00000026059"; class_code "="; tss_id "TSS405";
1	StringTie	transcript	64870631	64877929	.	+	.	transcript_id "ENSBTAT00000122345"; gene_id "MSTRG.232"; gene_name "ENSBTAG00000066342"; xloc "XLOC_000247"; ref_gene_id "ENSBTAG00000066342"; cmp_ref "ENSBTAT00000122345"; class_code "="; tss_id "TSS407";
1	StringTie	transcript	64923227	64924587	.	+	.	transcript_id "ENSBTAT00000124619"; gene_id "MSTRG.233"; gene_name "ENSBTAG00000068598"; xloc "XLOC_000248"; ref_gene_id "ENSBTAG00000068598"; cmp_ref "ENSBTAT00000124619"; class_code "="; tss_id "TSS408";
1	ensembl	transcript	65046326	65048826	.	+	.	transcript_id "ENSBTAT00000093615"; gene_id "ENSBTAG00000067391"; gene_name "ENSBTAG00000067391"; xloc "XLOC_000250"; ref_gene_id "ENSBTAG00000067391"; cmp_ref "ENSBTAT00000093615"; class_code "="; tss_id "TSS410";
1	ensembl	transcript	65046649	65048608	.	+	.	transcript_id "ENSBTAT00000101545"; gene_id "ENSBTAG00000067391"; gene_name "ENSBTAG00000067391"; xloc "XLOC_000250"; ref_gene_id "ENSBTAG00000067391"; cmp_ref "ENSBTAT00000101545"; class_code "="; tss_id "TSS411";
1	ensembl	transcript	65261286	65291346	.	+	.	transcript_id "ENSBTAT00000097044"; gene_id "ENSBTAG00000066432"; gene_name "ENSBTAG00000066432"; xloc "XLOC_000251"; ref_gene_id "ENSBTAG00000066432"; cmp_ref "ENSBTAT00000097044"; class_code "="; tss_id "TSS412";
1	ensembl	transcript	65278558	65291336	.	+	.	transcript_id "ENSBTAT00000130488"; gene_id "ENSBTAG00000066432"; gene_name "ENSBTAG00000066432"; xloc "XLOC_000251"; ref_gene_id "ENSBTAG00000066432"; cmp_ref "ENSBTAT00000130488"; class_code "="; tss_id "TSS413";
1	StringTie	transcript	65318371	65324009	.	+	.	transcript_id "ENSBTAT00000104516"; gene_id "MSTRG.238"; gene_name "NDUFB4"; xloc "XLOC_000252"; ref_gene_id "ENSBTAG00000015892"; contained_in "MSTRG.238.1"; cmp_ref "ENSBTAT00000104516"; class_code "="; tss_id "TSS414";
1	StringTie	transcript	65318371	65324513	.	+	.	transcript_id "ENSBTAT00000021123"; gene_id "MSTRG.238"; gene_name "NDUFB4"; xloc "XLOC_000252"; ref_gene_id "ENSBTAG00000015892"; cmp_ref "ENSBTAT00000021123"; class_code "="; tss_id "TSS414";
1	StringTie	transcript	65434216	65468002	.	+	.	transcript_id "ENSBTAT00000055844"; gene_id "MSTRG.242"; gene_name "GTF2E1"; xloc "XLOC_000254"; ref_gene_id "ENSBTAG00000016848"; cmp_ref "ENSBTAT00000055844"; class_code "="; tss_id "TSS416";
1	StringTie	transcript	65434216	65474781	.	+	.	transcript_id "ENSBTAT00000070754"; gene_id "MSTRG.242"; gene_name "GTF2E1"; xloc "XLOC_000254"; ref_gene_id "ENSBTAG00000016848"; cmp_ref "ENSBTAT00000070754"; class_code "="; tss_id "TSS416";
1	ensembl	transcript	65492301	65502887	.	+	.	transcript_id "ENSBTAT00000120290"; gene_id "ENSBTAG00000063676"; gene_name "ENSBTAG00000063676"; xloc "XLOC_000255"; ref_gene_id "ENSBTAG00000063676"; cmp_ref "ENSBTAT00000120290"; class_code "="; tss_id "TSS419";
1	ensembl	transcript	65505882	65527639	.	+	.	transcript_id "ENSBTAT00000121833"; gene_id "ENSBTAG00000056788"; gene_name "ENSBTAG00000056788"; xloc "XLOC_000256"; ref_gene_id "ENSBTAG00000056788"; cmp_ref "ENSBTAT00000121833"; class_code "="; tss_id "TSS420";
1	ensembl	transcript	65505902	65527639	.	+	.	transcript_id "ENSBTAT00000088686"; gene_id "ENSBTAG00000056788"; gene_name "ENSBTAG00000056788"; xloc "XLOC_000256"; ref_gene_id "ENSBTAG00000056788"; cmp_ref "ENSBTAT00000088686"; class_code "="; tss_id "TSS420";
1	ensembl	transcript	65543556	65589239	.	+	.	transcript_id "ENSBTAT00000133601"; gene_id "ENSBTAG00000068923"; gene_name "ENSBTAG00000068923"; xloc "XLOC_000257"; ref_gene_id "ENSBTAG00000068923"; cmp_ref "ENSBTAT00000133601"; class_code "="; tss_id "TSS421";
1	ensembl	transcript	65543580	65604747	.	+	.	transcript_id "ENSBTAT00000127674"; gene_id "ENSBTAG00000068923"; gene_name "ENSBTAG00000068923"; xloc "XLOC_000257"; ref_gene_id "ENSBTAG00000068923"; cmp_ref "ENSBTAT00000127674"; class_code "="; tss_id "TSS421";
1	ensembl	transcript	65607669	65930952	.	+	.	transcript_id "ENSBTAT00000002496"; gene_id "ENSBTAG00000001918"; gene_name "STXBP5L"; xloc "XLOC_000258"; ref_gene_id "ENSBTAG00000001918"; cmp_ref "ENSBTAT00000002496"; class_code "="; tss_id "TSS422";
1	ensembl	transcript	66070434	66087706	.	+	.	transcript_id "ENSBTAT00000099560"; gene_id "ENSBTAG00000065492"; gene_name "ENSBTAG00000065492"; xloc "XLOC_000259"; ref_gene_id "ENSBTAG00000065492"; cmp_ref "ENSBTAT00000099560"; class_code "="; tss_id "TSS423";
1	StringTie	transcript	66092271	66096782	.	+	.	transcript_id "ENSBTAT00000121677"; gene_id "MSTRG.244"; gene_name "ENSBTAG00000060642"; xloc "XLOC_000260"; ref_gene_id "ENSBTAG00000060642"; cmp_ref "ENSBTAT00000121677"; class_code "="; tss_id "TSS424";
1	StringTie	transcript	66102551	66112190	.	+	.	transcript_id "ENSBTAT00000019285"; gene_id "MSTRG.244"; gene_name "FBXO40"; xloc "XLOC_000260"; ref_gene_id "ENSBTAG00000014508"; contained_in "MSTRG.244.3"; cmp_ref "ENSBTAT00000019285"; class_code "="; tss_id "TSS425";
1	StringTie	transcript	66144271	66147272	.	+	.	transcript_id "ENSBTAT00000123418"; gene_id "MSTRG.246"; gene_name "ENSBTAG00000064310"; xloc "XLOC_000261"; ref_gene_id "ENSBTAG00000064310"; cmp_ref "ENSBTAT00000123418"; class_code "="; tss_id "TSS426";
1	StringTie	transcript	66144993	66148772	.	+	.	transcript_id "ENSBTAT00000118784"; gene_id "MSTRG.246"; gene_name "ENSBTAG00000064310"; xloc "XLOC_000261"; ref_gene_id "ENSBTAG00000064310"; cmp_ref "ENSBTAT00000118784"; class_code "="; tss_id "TSS427";
1	StringTie	transcript	66145459	66147272	.	+	.	transcript_id "ENSBTAT00000091651"; gene_id "MSTRG.246"; gene_name "ENSBTAG00000064310"; xloc "XLOC_000261"; ref_gene_id "ENSBTAG00000064310"; cmp_ref "ENSBTAT00000091651"; class_code "="; tss_id "TSS428";
1	ensembl	transcript	66294136	66329538	.	+	.	transcript_id "ENSBTAT00000111961"; gene_id "ENSBTAG00000013070"; gene_name "EAF2"; xloc "XLOC_000262"; ref_gene_id "ENSBTAG00000013070"; cmp_ref "ENSBTAT00000111961"; class_code "="; tss_id "TSS429";
1	ensembl	transcript	66294136	66330057	.	+	.	transcript_id "ENSBTAT00000084538"; gene_id "ENSBTAG00000013070"; gene_name "EAF2"; xloc "XLOC_000262"; ref_gene_id "ENSBTAG00000013070"; cmp_ref "ENSBTAT00000084538"; class_code "="; tss_id "TSS429";
1	ensembl	transcript	66294136	66349798	.	+	.	transcript_id "ENSBTAT00000017380"; gene_id "ENSBTAG00000013070"; gene_name "EAF2"; xloc "XLOC_000262"; ref_gene_id "ENSBTAG00000013070"; cmp_ref "ENSBTAT00000017380"; class_code "="; tss_id "TSS429";
1	ensembl	transcript	66366621	66409045	.	+	.	transcript_id "ENSBTAT00000115946"; gene_id "ENSBTAG00000033166"; gene_name "SLC15A2"; xloc "XLOC_000263"; ref_gene_id "ENSBTAG00000033166"; cmp_ref "ENSBTAT00000115946"; class_code "="; tss_id "TSS430";
1	ensembl	transcript	66366621	66409045	.	+	.	transcript_id "ENSBTAT00000097220"; gene_id "ENSBTAG00000033166"; gene_name "SLC15A2"; xloc "XLOC_000263"; ref_gene_id "ENSBTAG00000033166"; cmp_ref "ENSBTAT00000097220"; class_code "="; tss_id "TSS430";
1	ensembl	transcript	66366621	66412521	.	+	.	transcript_id "ENSBTAT00000001891"; gene_id "ENSBTAG00000033166"; gene_name "SLC15A2"; xloc "XLOC_000263"; ref_gene_id "ENSBTAG00000033166"; cmp_ref "ENSBTAT00000001891"; class_code "="; tss_id "TSS430";
1	ensembl	transcript	66366621	66438969	.	+	.	transcript_id "ENSBTAT00000133905"; gene_id "ENSBTAG00000033166"; gene_name "SLC15A2"; xloc "XLOC_000263"; ref_gene_id "ENSBTAG00000033166"; cmp_ref "ENSBTAT00000133905"; class_code "="; tss_id "TSS430";
1	ensembl	transcript	66366621	66474439	.	+	.	transcript_id "ENSBTAT00000116504"; gene_id "ENSBTAG00000033166"; gene_name "SLC15A2"; xloc "XLOC_000263"; ref_gene_id "ENSBTAG00000033166"; cmp_ref "ENSBTAT00000116504"; class_code "="; tss_id "TSS430";
1	ensembl	transcript	66544199	66610926	.	+	.	transcript_id "ENSBTAT00000032289"; gene_id "ENSBTAG00000013118"; gene_name "CD86"; xloc "XLOC_000264"; ref_gene_id "ENSBTAG00000013118"; cmp_ref "ENSBTAT00000032289"; class_code "="; tss_id "TSS431";
1	ensembl	transcript	66564976	66610934	.	+	.	transcript_id "ENSBTAT00000066751"; gene_id "ENSBTAG00000013118"; gene_name "CD86"; xloc "XLOC_000264"; ref_gene_id "ENSBTAG00000013118"; cmp_ref "ENSBTAT00000066751"; class_code "="; tss_id "TSS432";
1	ensembl	transcript	66593994	66600695	.	+	.	transcript_id "ENSBTAT00000081673"; gene_id "ENSBTAG00000013118"; gene_name "CD86"; xloc "XLOC_000264"; ref_gene_id "ENSBTAG00000013118"; cmp_ref "ENSBTAT00000081673"; class_code "="; tss_id "TSS433";
1	ensembl	transcript	66655601	66744722	.	+	.	transcript_id "ENSBTAT00000084319"; gene_id "ENSBTAG00000003865"; gene_name "CASR"; xloc "XLOC_000265"; ref_gene_id "ENSBTAG00000003865"; cmp_ref "ENSBTAT00000084319"; class_code "="; tss_id "TSS434";
1	ensembl	transcript	66655601	66744722	.	+	.	transcript_id "ENSBTAT00000005042"; gene_id "ENSBTAG00000003865"; gene_name "CASR"; xloc "XLOC_000265"; ref_gene_id "ENSBTAG00000003865"; cmp_ref "ENSBTAT00000005042"; class_code "="; tss_id "TSS434";
1	ensembl	transcript	66771565	66772604	.	+	.	transcript_id "ENSBTAT00000018785"; gene_id "ENSBTAG00000014133"; gene_name "ENSBTAG00000014133"; xloc "XLOC_000266"; ref_gene_id "ENSBTAG00000014133"; cmp_ref "ENSBTAT00000018785"; class_code "="; tss_id "TSS435";
1	StringTie	transcript	66773102	66800939	.	+	.	transcript_id "ENSBTAT00000102243"; gene_id "MSTRG.249"; gene_name "CSTA"; xloc "XLOC_000267"; ref_gene_id "ENSBTAG00000062313"; cmp_ref "ENSBTAT00000102243"; class_code "="; tss_id "TSS436";
1	StringTie	transcript	66820312	66858799	.	+	.	transcript_id "ENSBTAT00000096604"; gene_id "MSTRG.251"; gene_name "FAM162A"; xloc "XLOC_000268"; ref_gene_id "ENSBTAG00000011140"; cmp_ref "ENSBTAT00000096604"; class_code "="; tss_id "TSS438";
1	StringTie	transcript	66820312	66862765	.	+	.	transcript_id "ENSBTAT00000014796"; gene_id "MSTRG.251"; gene_name "FAM162A"; xloc "XLOC_000268"; ref_gene_id "ENSBTAG00000011140"; cmp_ref "ENSBTAT00000014796"; class_code "="; tss_id "TSS438";
1	StringTie	transcript	66825621	66862765	.	+	.	transcript_id "ENSBTAT00000124248"; gene_id "MSTRG.251"; gene_name "FAM162A"; xloc "XLOC_000268"; ref_gene_id "ENSBTAG00000011140"; cmp_ref "ENSBTAT00000124248"; class_code "="; tss_id "TSS439";
1	StringTie	transcript	66988024	66995487	.	+	.	transcript_id "ENSBTAT00000135663"; gene_id "MSTRG.256"; gene_name "DTX3L"; xloc "XLOC_000269"; ref_gene_id "ENSBTAG00000009933"; cmp_ref "ENSBTAT00000135663"; class_code "="; tss_id "TSS440";
1	StringTie	transcript	66988024	66997987	.	+	.	transcript_id "ENSBTAT00000013108"; gene_id "MSTRG.256"; gene_name "DTX3L"; xloc "XLOC_000269"; ref_gene_id "ENSBTAG00000009933"; cmp_ref "ENSBTAT00000013108"; class_code "="; tss_id "TSS440";
1	StringTie	transcript	66988201	67004502	.	+	.	transcript_id "ENSBTAT00000077678"; gene_id "MSTRG.256"; gene_name "DTX3L"; xloc "XLOC_000269"; ref_gene_id "ENSBTAG00000009933"; cmp_ref "ENSBTAT00000077678"; class_code "="; tss_id "TSS441";
1	StringTie	transcript	67012287	67050605	.	+	.	transcript_id "ENSBTAT00000069492"; gene_id "MSTRG.257"; gene_name "PARP14"; xloc "XLOC_000270"; ref_gene_id "ENSBTAG00000016656"; cmp_ref "ENSBTAT00000069492"; class_code "="; tss_id "TSS442";
1	StringTie	transcript	67012287	67058498	.	+	.	transcript_id "ENSBTAT00000022152"; gene_id "MSTRG.257"; gene_name "PARP14"; xloc "XLOC_000270"; ref_gene_id "ENSBTAG00000016656"; cmp_ref "ENSBTAT00000022152"; class_code "="; tss_id "TSS442";
1	StringTie	transcript	67019457	67058498	.	+	.	transcript_id "ENSBTAT00000067658"; gene_id "MSTRG.257"; gene_name "PARP14"; xloc "XLOC_000270"; ref_gene_id "ENSBTAG00000016656"; cmp_ref "ENSBTAT00000067658"; class_code "="; tss_id "TSS443";
1	StringTie	transcript	67121600	67207482	.	+	.	transcript_id "ENSBTAT00000117141"; gene_id "MSTRG.259"; gene_name "SLC49A4"; xloc "XLOC_000271"; ref_gene_id "ENSBTAG00000005071"; cmp_ref "ENSBTAT00000117141"; class_code "="; tss_id "TSS445";
1	StringTie	transcript	67121600	67210527	.	+	.	transcript_id "ENSBTAT00000006685"; gene_id "MSTRG.259"; gene_name "SLC49A4"; xloc "XLOC_000271"; ref_gene_id "ENSBTAG00000005071"; cmp_ref "ENSBTAT00000006685"; class_code "="; tss_id "TSS445";
1	ensembl	transcript	67227721	67229649	.	+	.	transcript_id "ENSBTAT00000096428"; gene_id "ENSBTAG00000056581"; gene_name "ENSBTAG00000056581"; xloc "XLOC_000273"; ref_gene_id "ENSBTAG00000056581"; cmp_ref "ENSBTAT00000096428"; class_code "="; tss_id "TSS447";
1	ensembl	transcript	67228418	67229649	.	+	.	transcript_id "ENSBTAT00000109359"; gene_id "ENSBTAG00000056581"; gene_name "ENSBTAG00000056581"; xloc "XLOC_000273"; ref_gene_id "ENSBTAG00000056581"; cmp_ref "ENSBTAT00000109359"; class_code "="; tss_id "TSS448";
1	ensembl	transcript	67228858	67229681	.	+	.	transcript_id "ENSBTAT00000094316"; gene_id "ENSBTAG00000056581"; gene_name "ENSBTAG00000056581"; xloc "XLOC_000273"; ref_gene_id "ENSBTAG00000056581"; cmp_ref "ENSBTAT00000094316"; class_code "="; tss_id "TSS449";
1	StringTie	transcript	67411388	67504230	.	+	.	transcript_id "ENSBTAT00000106951"; gene_id "MSTRG.262"; gene_name "PDIA5"; xloc "XLOC_000274"; ref_gene_id "ENSBTAG00000018877"; cmp_ref "ENSBTAT00000106951"; class_code "="; tss_id "TSS450";
1	StringTie	transcript	67411389	67504230	.	+	.	transcript_id "ENSBTAT00000025128"; gene_id "MSTRG.262"; gene_name "PDIA5"; xloc "XLOC_000274"; ref_gene_id "ENSBTAG00000018877"; cmp_ref "ENSBTAT00000025128"; class_code "="; tss_id "TSS450";
1	StringTie	transcript	67434607	67504230	.	+	.	transcript_id "ENSBTAT00000119924"; gene_id "MSTRG.262"; gene_name "PDIA5"; xloc "XLOC_000274"; ref_gene_id "ENSBTAG00000018877"; cmp_ref "ENSBTAT00000119924"; class_code "="; tss_id "TSS452";
1	StringTie	transcript	67555388	67612855	.	+	.	transcript_id "ENSBTAT00000092053"; gene_id "MSTRG.263"; gene_name "SEC22A"; xloc "XLOC_000275"; ref_gene_id "ENSBTAG00000014797"; cmp_ref "ENSBTAT00000092053"; class_code "="; tss_id "TSS453";
1	StringTie	transcript	67555406	67659339	.	+	.	transcript_id "ENSBTAT00000116613"; gene_id "MSTRG.263"; gene_name "SEC22A"; xloc "XLOC_000275"; ref_gene_id "ENSBTAG00000014797"; cmp_ref "ENSBTAT00000116613"; class_code "="; tss_id "TSS453";
1	StringTie	transcript	67555432	67629058	.	+	.	transcript_id "ENSBTAT00000132653"; gene_id "MSTRG.263"; gene_name "SEC22A"; xloc "XLOC_000275"; ref_gene_id "ENSBTAG00000014797"; cmp_ref "ENSBTAT00000132653"; class_code "="; tss_id "TSS453";
1	StringTie	transcript	67555432	67638916	.	+	.	transcript_id "ENSBTAT00000019691"; gene_id "MSTRG.263"; gene_name "SEC22A"; xloc "XLOC_000275"; ref_gene_id "ENSBTAG00000014797"; cmp_ref "ENSBTAT00000019691"; class_code "="; tss_id "TSS453";
1	StringTie	transcript	67557214	67638916	.	+	.	transcript_id "ENSBTAT00000108499"; gene_id "MSTRG.263"; gene_name "SEC22A"; xloc "XLOC_000275"; ref_gene_id "ENSBTAG00000014797"; cmp_ref "ENSBTAT00000108499"; class_code "="; tss_id "TSS454";
1	StringTie	transcript	68312417	68317323	.	+	.	transcript_id "ENSBTAT00000130676"; gene_id "MSTRG.268"; gene_name "ENSBTAG00000065313"; xloc "XLOC_000277"; ref_gene_id "ENSBTAG00000065313"; cmp_ref "ENSBTAT00000130676"; class_code "="; tss_id "TSS456";
1	StringTie	transcript	68434070	68942910	.	+	.	transcript_id "ENSBTAT00000108587"; gene_id "MSTRG.269"; gene_name "KALRN"; xloc "XLOC_000279"; ref_gene_id "ENSBTAG00000002640"; cmp_ref "ENSBTAT00000108587"; class_code "="; tss_id "TSS458";
1	StringTie	transcript	68434269	68567129	.	+	.	transcript_id "ENSBTAT00000114073"; gene_id "MSTRG.269"; gene_name "KALRN"; xloc "XLOC_000279"; ref_gene_id "ENSBTAG00000002640"; cmp_ref "ENSBTAT00000114073"; class_code "="; tss_id "TSS459";
1	StringTie	transcript	68500078	68941521	.	+	.	transcript_id "ENSBTAT00000123523"; gene_id "MSTRG.269"; gene_name "KALRN"; xloc "XLOC_000279"; ref_gene_id "ENSBTAG00000002640"; cmp_ref "ENSBTAT00000123523"; class_code "="; tss_id "TSS460";
1	StringTie	transcript	68500078	68942910	.	+	.	transcript_id "ENSBTAT00000032306"; gene_id "MSTRG.269"; gene_name "KALRN"; xloc "XLOC_000279"; ref_gene_id "ENSBTAG00000002640"; cmp_ref "ENSBTAT00000032306"; class_code "="; tss_id "TSS460";
1	StringTie	transcript	69003269	69120569	.	+	.	transcript_id "ENSBTAT00000071142"; gene_id "MSTRG.269"; gene_name "ENSBTAG00000053238"; xloc "XLOC_000279"; ref_gene_id "ENSBTAG00000053238"; cmp_ref "ENSBTAT00000071142"; class_code "="; tss_id "TSS462";
1	StringTie	transcript	69007708	69053085	.	+	.	transcript_id "ENSBTAT00000094506"; gene_id "MSTRG.270"; gene_name "ENSBTAG00000060164"; xloc "XLOC_000280"; ref_gene_id "ENSBTAG00000060164"; cmp_ref "ENSBTAT00000094506"; class_code "="; tss_id "TSS464";
1	StringTie	transcript	69127829	69153680	.	+	.	transcript_id "ENSBTAT00000097807"; gene_id "MSTRG.272"; gene_name "UMPS"; xloc "XLOC_000281"; ref_gene_id "ENSBTAG00000013727"; cmp_ref "ENSBTAT00000097807"; class_code "="; tss_id "TSS465";
1	StringTie	transcript	69127829	69159031	.	+	.	transcript_id "ENSBTAT00000123981"; gene_id "MSTRG.272"; gene_name "UMPS"; xloc "XLOC_000281"; ref_gene_id "ENSBTAG00000013727"; cmp_ref "ENSBTAT00000123981"; class_code "="; tss_id "TSS465";
1	StringTie	transcript	69127829	69162630	.	+	.	transcript_id "ENSBTAT00000125275"; gene_id "MSTRG.272"; gene_name "UMPS"; xloc "XLOC_000281"; ref_gene_id "ENSBTAG00000013727"; cmp_ref "ENSBTAT00000125275"; class_code "="; tss_id "TSS465";
1	StringTie	transcript	69127829	69178439	.	+	.	transcript_id "ENSBTAT00000129304"; gene_id "MSTRG.272"; gene_name "UMPS"; xloc "XLOC_000281"; ref_gene_id "ENSBTAG00000013727"; cmp_ref "ENSBTAT00000129304"; class_code "="; tss_id "TSS465";
1	StringTie	transcript	69127829	69178439	.	+	.	transcript_id "ENSBTAT00000018248"; gene_id "MSTRG.272"; gene_name "UMPS"; xloc "XLOC_000281"; ref_gene_id "ENSBTAG00000013727"; cmp_ref "ENSBTAT00000018248"; class_code "="; tss_id "TSS465";
1	StringTie	transcript	70180444	70225229	.	+	.	transcript_id "ENSBTAT00000133383"; gene_id "MSTRG.281"; gene_name "IQCG"; xloc "XLOC_000283"; ref_gene_id "ENSBTAG00000018025"; cmp_ref "ENSBTAT00000133383"; class_code "="; tss_id "TSS467";
1	StringTie	transcript	70180444	70226096	.	+	.	transcript_id "ENSBTAT00000023995"; gene_id "MSTRG.281"; gene_name "IQCG"; xloc "XLOC_000283"; ref_gene_id "ENSBTAG00000018025"; cmp_ref "ENSBTAT00000023995"; class_code "="; tss_id "TSS467";
1	StringTie	transcript	70186161	70222319	.	+	.	transcript_id "ENSBTAT00000129292"; gene_id "MSTRG.281"; gene_name "IQCG"; xloc "XLOC_000283"; ref_gene_id "ENSBTAG00000018025"; cmp_ref "ENSBTAT00000129292"; class_code "="; tss_id "TSS468";
1	StringTie	transcript	70384588	70415125	.	+	.	transcript_id "ENSBTAT00000088671"; gene_id "MSTRG.286"; gene_name "RUBCN"; xloc "XLOC_000284"; ref_gene_id "ENSBTAG00000001890"; cmp_ref "ENSBTAT00000088671"; class_code "="; tss_id "TSS470";
1	StringTie	transcript	70384588	70427055	.	+	.	transcript_id "ENSBTAT00000077299"; gene_id "MSTRG.286"; gene_name "RUBCN"; xloc "XLOC_000284"; ref_gene_id "ENSBTAG00000001890"; cmp_ref "ENSBTAT00000077299"; class_code "="; tss_id "TSS470";
1	StringTie	transcript	70384588	70435540	.	+	.	transcript_id "ENSBTAT00000082224"; gene_id "MSTRG.286"; gene_name "RUBCN"; xloc "XLOC_000284"; ref_gene_id "ENSBTAG00000001890"; cmp_ref "ENSBTAT00000082224"; class_code "="; tss_id "TSS470";
1	StringTie	transcript	70384588	70435540	.	+	.	transcript_id "ENSBTAT00000061001"; gene_id "MSTRG.286"; gene_name "RUBCN"; xloc "XLOC_000284"; ref_gene_id "ENSBTAG00000001890"; cmp_ref "ENSBTAT00000061001"; class_code "="; tss_id "TSS470";
1	StringTie	transcript	70384588	70435540	.	+	.	transcript_id "ENSBTAT00000002461"; gene_id "MSTRG.286"; gene_name "RUBCN"; xloc "XLOC_000284"; ref_gene_id "ENSBTAG00000001890"; cmp_ref "ENSBTAT00000002461"; class_code "="; tss_id "TSS470";
1	ensembl	transcript	70460247	70474607	.	+	.	transcript_id "ENSBTAT00000015160"; gene_id "ENSBTAG00000032819"; gene_name "MUC20"; xloc "XLOC_000286"; ref_gene_id "ENSBTAG00000032819"; cmp_ref "ENSBTAT00000015160"; class_code "="; tss_id "TSS472";
1	ensembl	transcript	70460286	70474607	.	+	.	transcript_id "ENSBTAT00000075287"; gene_id "ENSBTAG00000032819"; gene_name "MUC20"; xloc "XLOC_000286"; ref_gene_id "ENSBTAG00000032819"; cmp_ref "ENSBTAT00000075287"; class_code "="; tss_id "TSS472";
1	StringTie	transcript	70617104	70618516	.	+	.	transcript_id "ENSBTAT00000128871"; gene_id "MSTRG.288"; gene_name "ENSBTAG00000062944"; xloc "XLOC_000287"; ref_gene_id "ENSBTAG00000062944"; cmp_ref "ENSBTAT00000128871"; class_code "="; tss_id "TSS473";
1	StringTie	transcript	70809817	70827658	.	+	.	transcript_id "ENSBTAT00000016384"; gene_id "MSTRG.292"; gene_name "SLC51A"; xloc "XLOC_000289"; ref_gene_id "ENSBTAG00000012347"; cmp_ref "ENSBTAT00000016384"; class_code "="; tss_id "TSS475";
1	StringTie	transcript	71101093	71111967	.	+	.	transcript_id "ENSBTAT00000050590"; gene_id "MSTRG.301"; gene_name "FBXO45"; xloc "XLOC_000292"; ref_gene_id "ENSBTAG00000006388"; cmp_ref "ENSBTAT00000050590"; class_code "="; tss_id "TSS478";
1	ensembl	transcript	71117878	71119542	.	+	.	transcript_id "ENSBTAT00000112212"; gene_id "ENSBTAG00000065130"; gene_name "ENSBTAG00000065130"; xloc "XLOC_000293"; ref_gene_id "ENSBTAG00000065130"; cmp_ref "ENSBTAT00000112212"; class_code "="; tss_id "TSS479";
1	ensembl	transcript	71119216	71129013	.	+	.	transcript_id "ENSBTAT00000104183"; gene_id "ENSBTAG00000065130"; gene_name "ENSBTAG00000065130"; xloc "XLOC_000293"; ref_gene_id "ENSBTAG00000065130"; cmp_ref "ENSBTAT00000104183"; class_code "="; tss_id "TSS480";
1	ensembl	transcript	71119216	71129013	.	+	.	transcript_id "ENSBTAT00000094998"; gene_id "ENSBTAG00000065130"; gene_name "ENSBTAG00000065130"; xloc "XLOC_000293"; ref_gene_id "ENSBTAG00000065130"; cmp_ref "ENSBTAT00000094998"; class_code "="; tss_id "TSS480";
1	ensembl	transcript	71119316	71129013	.	+	.	transcript_id "ENSBTAT00000092085"; gene_id "ENSBTAG00000065130"; gene_name "ENSBTAG00000065130"; xloc "XLOC_000293"; ref_gene_id "ENSBTAG00000065130"; cmp_ref "ENSBTAT00000092085"; class_code "="; tss_id "TSS480";
1	ensembl	transcript	71121274	71128753	.	+	.	transcript_id "ENSBTAT00000106471"; gene_id "ENSBTAG00000065130"; gene_name "ENSBTAG00000065130"; xloc "XLOC_000293"; ref_gene_id "ENSBTAG00000065130"; cmp_ref "ENSBTAT00000106471"; class_code "="; tss_id "TSS481";
1	StringTie	transcript	71155892	71182213	.	+	.	transcript_id "ENSBTAT00000131299"; gene_id "MSTRG.303"; gene_name "NRROS"; xloc "XLOC_000294"; ref_gene_id "ENSBTAG00000009614"; cmp_ref "ENSBTAT00000131299"; class_code "="; tss_id "TSS482";
1	StringTie	transcript	71175005	71182213	.	+	.	transcript_id "ENSBTAT00000012650"; gene_id "MSTRG.303"; gene_name "NRROS"; xloc "XLOC_000294"; ref_gene_id "ENSBTAG00000009614"; cmp_ref "ENSBTAT00000012650"; class_code "="; tss_id "TSS483";
1	StringTie	transcript	71228797	71253237	.	+	.	transcript_id "ENSBTAT00000108301"; gene_id "MSTRG.305"; gene_name "PIGX"; xloc "XLOC_000295"; ref_gene_id "ENSBTAG00000048195"; cmp_ref "ENSBTAT00000108301"; class_code "="; tss_id "TSS484";
1	StringTie	transcript	71228797	71253237	.	+	.	transcript_id "ENSBTAT00000100701"; gene_id "MSTRG.305"; gene_name "PIGX"; xloc "XLOC_000295"; ref_gene_id "ENSBTAG00000048195"; cmp_ref "ENSBTAT00000100701"; class_code "="; tss_id "TSS484";
1	StringTie	transcript	71228920	71249085	.	+	.	transcript_id "ENSBTAT00000063541"; gene_id "MSTRG.305"; gene_name "PIGX"; xloc "XLOC_000295"; ref_gene_id "ENSBTAG00000048195"; cmp_ref "ENSBTAT00000063541"; class_code "="; tss_id "TSS485";
1	StringTie	transcript	71257814	71346318	.	+	.	transcript_id "ENSBTAT00000082239"; gene_id "MSTRG.307"; gene_name "PAK2"; xloc "XLOC_000296"; ref_gene_id "ENSBTAG00000047856"; cmp_ref "ENSBTAT00000082239"; class_code "="; tss_id "TSS487";
1	StringTie	transcript	71257814	71346318	.	+	.	transcript_id "ENSBTAT00000063094"; gene_id "MSTRG.307"; gene_name "PAK2"; xloc "XLOC_000296"; ref_gene_id "ENSBTAG00000047856"; cmp_ref "ENSBTAT00000063094"; class_code "="; tss_id "TSS487";
1	StringTie	transcript	71355694	71401232	.	+	.	transcript_id "ENSBTAT00000080821"; gene_id "MSTRG.310"; gene_name "SENP5"; xloc "XLOC_000297"; ref_gene_id "ENSBTAG00000032674"; cmp_ref "ENSBTAT00000080821"; class_code "="; tss_id "TSS488";
1	StringTie	transcript	71355780	71401232	.	+	.	transcript_id "ENSBTAT00000086705"; gene_id "MSTRG.310"; gene_name "SENP5"; xloc "XLOC_000297"; ref_gene_id "ENSBTAG00000032674"; cmp_ref "ENSBTAT00000086705"; class_code "="; tss_id "TSS488";
1	StringTie	transcript	71355794	71401232	.	+	.	transcript_id "ENSBTAT00000097687"; gene_id "MSTRG.310"; gene_name "SENP5"; xloc "XLOC_000297"; ref_gene_id "ENSBTAG00000032674"; cmp_ref "ENSBTAT00000097687"; class_code "="; tss_id "TSS488";
1	StringTie	transcript	71355813	71401232	.	+	.	transcript_id "ENSBTAT00000080021"; gene_id "MSTRG.310"; gene_name "SENP5"; xloc "XLOC_000297"; ref_gene_id "ENSBTAG00000032674"; cmp_ref "ENSBTAT00000080021"; class_code "="; tss_id "TSS489";
1	StringTie	transcript	71355831	71401232	.	+	.	transcript_id "ENSBTAT00000084398"; gene_id "MSTRG.310"; gene_name "SENP5"; xloc "XLOC_000297"; ref_gene_id "ENSBTAG00000032674"; cmp_ref "ENSBTAT00000084398"; class_code "="; tss_id "TSS489";
1	StringTie	transcript	71355847	71401232	.	+	.	transcript_id "ENSBTAT00000046389"; gene_id "MSTRG.310"; gene_name "SENP5"; xloc "XLOC_000297"; ref_gene_id "ENSBTAG00000032674"; cmp_ref "ENSBTAT00000046389"; class_code "="; tss_id "TSS489";
1	StringTie	transcript	71373853	71401232	.	+	.	transcript_id "ENSBTAT00000116699"; gene_id "MSTRG.310"; gene_name "SENP5"; xloc "XLOC_000297"; ref_gene_id "ENSBTAG00000032674"; cmp_ref "ENSBTAT00000116699"; class_code "="; tss_id "TSS490";
1	StringTie	transcript	71414819	71428426	.	+	.	transcript_id "ENSBTAT00000125065"; gene_id "MSTRG.313"; gene_name "ENSBTAG00000056494"; xloc "XLOC_000299"; ref_gene_id "ENSBTAG00000056494"; cmp_ref "ENSBTAT00000125065"; class_code "="; tss_id "TSS492";
1	ensembl	transcript	71877760	71913857	.	+	.	transcript_id "ENSBTAT00000091398"; gene_id "ENSBTAG00000061036"; gene_name "ENSBTAG00000061036"; xloc "XLOC_000302"; ref_gene_id "ENSBTAG00000061036"; cmp_ref "ENSBTAT00000091398"; class_code "="; tss_id "TSS495";
1	ensembl	transcript	71877824	71884805	.	+	.	transcript_id "ENSBTAT00000114241"; gene_id "ENSBTAG00000061036"; gene_name "ENSBTAG00000061036"; xloc "XLOC_000302"; ref_gene_id "ENSBTAG00000061036"; cmp_ref "ENSBTAT00000114241"; class_code "="; tss_id "TSS495";
1	ensembl	transcript	71879094	71884962	.	+	.	transcript_id "ENSBTAT00000102378"; gene_id "ENSBTAG00000061036"; gene_name "ENSBTAG00000061036"; xloc "XLOC_000302"; ref_gene_id "ENSBTAG00000061036"; cmp_ref "ENSBTAT00000102378"; class_code "="; tss_id "TSS496";
1	ensembl	transcript	71883507	71884962	.	+	.	transcript_id "ENSBTAT00000132234"; gene_id "ENSBTAG00000061036"; gene_name "ENSBTAG00000061036"; xloc "XLOC_000302"; ref_gene_id "ENSBTAG00000061036"; cmp_ref "ENSBTAT00000132234"; class_code "="; tss_id "TSS497";
1	ensembl	transcript	71913061	71913857	.	+	.	transcript_id "ENSBTAT00000115558"; gene_id "ENSBTAG00000061036"; gene_name "ENSBTAG00000061036"; xloc "XLOC_000302"; ref_gene_id "ENSBTAG00000061036"; cmp_ref "ENSBTAT00000115558"; class_code "="; tss_id "TSS498";
1	StringTie	transcript	72062332	72075638	.	+	.	transcript_id "ENSBTAT00000046493"; gene_id "MSTRG.322"; gene_name "APOD"; xloc "XLOC_000304"; ref_gene_id "ENSBTAG00000023600"; cmp_ref "ENSBTAT00000046493"; class_code "="; tss_id "TSS500";
1	StringTie	transcript	72068603	72075638	.	+	.	transcript_id "ENSBTAT00000132902"; gene_id "MSTRG.322"; gene_name "APOD"; xloc "XLOC_000304"; ref_gene_id "ENSBTAG00000023600"; cmp_ref "ENSBTAT00000132902"; class_code "="; tss_id "TSS501";
1	StringTie	transcript	72100127	72117990	.	+	.	transcript_id "ENSBTAT00000118841"; gene_id "MSTRG.323"; gene_name "PPP1R2"; xloc "XLOC_000305"; ref_gene_id "ENSBTAG00000006724"; cmp_ref "ENSBTAT00000118841"; class_code "="; tss_id "TSS502";
1	StringTie	transcript	72100127	72130524	.	+	.	transcript_id "ENSBTAT00000135707"; gene_id "MSTRG.323"; gene_name "PPP1R2"; xloc "XLOC_000305"; ref_gene_id "ENSBTAG00000006724"; cmp_ref "ENSBTAT00000135707"; class_code "="; tss_id "TSS502";
1	StringTie	transcript	72100127	72131463	.	+	.	transcript_id "ENSBTAT00000001128"; gene_id "MSTRG.323"; gene_name "PPP1R2"; xloc "XLOC_000305"; ref_gene_id "ENSBTAG00000006724"; cmp_ref "ENSBTAT00000001128"; class_code "="; tss_id "TSS502";
1	StringTie	transcript	72100127	72138818	.	+	.	transcript_id "ENSBTAT00000107481"; gene_id "MSTRG.323"; gene_name "PPP1R2"; xloc "XLOC_000305"; ref_gene_id "ENSBTAG00000006724"; cmp_ref "ENSBTAT00000107481"; class_code "="; tss_id "TSS502";
1	StringTie	transcript	72100127	72138818	.	+	.	transcript_id "ENSBTAT00000101017"; gene_id "MSTRG.323"; gene_name "PPP1R2"; xloc "XLOC_000305"; ref_gene_id "ENSBTAG00000006724"; cmp_ref "ENSBTAT00000101017"; class_code "="; tss_id "TSS502";
1	StringTie	transcript	72150245	72322497	.	+	.	transcript_id "ENSBTAT00000087792"; gene_id "MSTRG.324"; gene_name "ACAP2"; xloc "XLOC_000306"; ref_gene_id "ENSBTAG00000054986"; cmp_ref "ENSBTAT00000087792"; class_code "="; tss_id "TSS503";
1	StringTie	transcript	72150254	72261946	.	+	.	transcript_id "ENSBTAT00000056261"; gene_id "MSTRG.324"; gene_name "ACAP2"; xloc "XLOC_000306"; ref_gene_id "ENSBTAG00000054986"; cmp_ref "ENSBTAT00000056261"; class_code "="; tss_id "TSS503";
1	StringTie	transcript	72150254	72322497	.	+	.	transcript_id "ENSBTAT00000098057"; gene_id "MSTRG.324"; gene_name "ACAP2"; xloc "XLOC_000306"; ref_gene_id "ENSBTAG00000054986"; cmp_ref "ENSBTAT00000098057"; class_code "="; tss_id "TSS503";
1	StringTie	transcript	72150254	72322497	.	+	.	transcript_id "ENSBTAT00000089978"; gene_id "MSTRG.324"; gene_name "ACAP2"; xloc "XLOC_000306"; ref_gene_id "ENSBTAG00000054986"; cmp_ref "ENSBTAT00000089978"; class_code "="; tss_id "TSS503";
1	StringTie	transcript	72150254	72322497	.	+	.	transcript_id "ENSBTAT00000074815"; gene_id "MSTRG.324"; gene_name "ACAP2"; xloc "XLOC_000306"; ref_gene_id "ENSBTAG00000054986"; cmp_ref "ENSBTAT00000074815"; class_code "="; tss_id "TSS503";
1	StringTie	transcript	72150254	72322497	.	+	.	transcript_id "ENSBTAT00000004381"; gene_id "MSTRG.324"; gene_name "ACAP2"; xloc "XLOC_000306"; ref_gene_id "ENSBTAG00000054986"; cmp_ref "ENSBTAT00000004381"; class_code "="; tss_id "TSS503";
1	StringTie	transcript	72326778	72499166	.	+	.	transcript_id "ENSBTAT00000019358"; gene_id "MSTRG.326"; gene_name "XXYLT1"; xloc "XLOC_000308"; ref_gene_id "ENSBTAG00000014564"; cmp_ref "ENSBTAT00000019358"; class_code "="; tss_id "TSS505";
1	StringTie	transcript	72337268	72413026	.	+	.	transcript_id "ENSBTAT00000104089"; gene_id "MSTRG.326"; gene_name "XXYLT1"; xloc "XLOC_000308"; ref_gene_id "ENSBTAG00000014564"; cmp_ref "ENSBTAT00000104089"; class_code "="; tss_id "TSS506";
1	StringTie	transcript	72337443	72422879	.	+	.	transcript_id "ENSBTAT00000106727"; gene_id "MSTRG.326"; gene_name "XXYLT1"; xloc "XLOC_000308"; ref_gene_id "ENSBTAG00000014564"; cmp_ref "ENSBTAT00000106727"; class_code "="; tss_id "TSS507";
1	StringTie	transcript	72338788	72422879	.	+	.	transcript_id "ENSBTAT00000127876"; gene_id "MSTRG.326"; gene_name "XXYLT1"; xloc "XLOC_000308"; ref_gene_id "ENSBTAG00000014564"; cmp_ref "ENSBTAT00000127876"; class_code "="; tss_id "TSS508";
1	ensembl	transcript	72524636	72531172	.	+	.	transcript_id "ENSBTAT00000132348"; gene_id "ENSBTAG00000065655"; gene_name "ENSBTAG00000065655"; xloc "XLOC_000309"; ref_gene_id "ENSBTAG00000065655"; cmp_ref "ENSBTAT00000132348"; class_code "="; tss_id "TSS509";
1	ensembl	transcript	72524745	72531172	.	+	.	transcript_id "ENSBTAT00000112764"; gene_id "ENSBTAG00000065655"; gene_name "ENSBTAG00000065655"; xloc "XLOC_000309"; ref_gene_id "ENSBTAG00000065655"; cmp_ref "ENSBTAT00000112764"; class_code "="; tss_id "TSS510";
1	ensembl	transcript	72524832	72531172	.	+	.	transcript_id "ENSBTAT00000121346"; gene_id "ENSBTAG00000065655"; gene_name "ENSBTAG00000065655"; xloc "XLOC_000309"; ref_gene_id "ENSBTAG00000065655"; cmp_ref "ENSBTAT00000121346"; class_code "="; tss_id "TSS510";
1	ensembl	transcript	72526184	72530814	.	+	.	transcript_id "ENSBTAT00000091404"; gene_id "ENSBTAG00000065655"; gene_name "ENSBTAG00000065655"; xloc "XLOC_000309"; ref_gene_id "ENSBTAG00000065655"; cmp_ref "ENSBTAT00000091404"; class_code "="; tss_id "TSS511";
1	ensembl	transcript	72526919	72531281	.	+	.	transcript_id "ENSBTAT00000130116"; gene_id "ENSBTAG00000065655"; gene_name "ENSBTAG00000065655"; xloc "XLOC_000309"; ref_gene_id "ENSBTAG00000065655"; cmp_ref "ENSBTAT00000130116"; class_code "="; tss_id "TSS512";
1	ensembl	transcript	72531414	72534763	.	+	.	transcript_id "ENSBTAT00000095952"; gene_id "ENSBTAG00000065126"; gene_name "ENSBTAG00000065126"; xloc "XLOC_000310"; ref_gene_id "ENSBTAG00000065126"; cmp_ref "ENSBTAT00000095952"; class_code "="; tss_id "TSS513";
1	ensembl	transcript	72534304	72539242	.	+	.	transcript_id "ENSBTAT00000124506"; gene_id "ENSBTAG00000065126"; gene_name "ENSBTAG00000065126"; xloc "XLOC_000310"; ref_gene_id "ENSBTAG00000065126"; cmp_ref "ENSBTAT00000124506"; class_code "="; tss_id "TSS514";
1	ensembl	transcript	72536301	72539242	.	+	.	transcript_id "ENSBTAT00000101872"; gene_id "ENSBTAG00000065126"; gene_name "ENSBTAG00000065126"; xloc "XLOC_000310"; ref_gene_id "ENSBTAG00000065126"; cmp_ref "ENSBTAT00000101872"; class_code "="; tss_id "TSS515";
1	ensembl	transcript	72536532	72539242	.	+	.	transcript_id "ENSBTAT00000106643"; gene_id "ENSBTAG00000065126"; gene_name "ENSBTAG00000065126"; xloc "XLOC_000310"; ref_gene_id "ENSBTAG00000065126"; cmp_ref "ENSBTAT00000106643"; class_code "="; tss_id "TSS516";
1	ensembl	transcript	72692351	72695494	.	+	.	transcript_id "ENSBTAT00000120566"; gene_id "ENSBTAG00000056941"; gene_name "ENSBTAG00000056941"; xloc "XLOC_000311"; ref_gene_id "ENSBTAG00000056941"; cmp_ref "ENSBTAT00000120566"; class_code "="; tss_id "TSS517";
1	ensembl	transcript	72692464	72695494	.	+	.	transcript_id "ENSBTAT00000133961"; gene_id "ENSBTAG00000056941"; gene_name "ENSBTAG00000056941"; xloc "XLOC_000311"; ref_gene_id "ENSBTAG00000056941"; cmp_ref "ENSBTAT00000133961"; class_code "="; tss_id "TSS518";
1	StringTie	transcript	72877436	72900012	.	+	.	transcript_id "ENSBTAT00000095215"; gene_id "MSTRG.329"; gene_name "LSG1"; xloc "XLOC_000312"; ref_gene_id "ENSBTAG00000008461"; cmp_ref "ENSBTAT00000095215"; class_code "="; tss_id "TSS519";
1	StringTie	transcript	72877436	72900012	.	+	.	transcript_id "ENSBTAT00000072998"; gene_id "MSTRG.329"; gene_name "LSG1"; xloc "XLOC_000312"; ref_gene_id "ENSBTAG00000008461"; cmp_ref "ENSBTAT00000072998"; class_code "="; tss_id "TSS519";
1	StringTie	transcript	72877436	72900012	.	+	.	transcript_id "ENSBTAT00000011134"; gene_id "MSTRG.329"; gene_name "LSG1"; xloc "XLOC_000312"; ref_gene_id "ENSBTAG00000008461"; cmp_ref "ENSBTAT00000011134"; class_code "="; tss_id "TSS519";
1	StringTie	transcript	72908919	72952227	.	+	.	transcript_id "ENSBTAT00000083917"; gene_id "MSTRG.330"; gene_name "TMEM44"; xloc "XLOC_000313"; ref_gene_id "ENSBTAG00000002394"; cmp_ref "ENSBTAT00000083917"; class_code "="; tss_id "TSS521";
1	StringTie	transcript	72908919	72952227	.	+	.	transcript_id "ENSBTAT00000032260"; gene_id "MSTRG.330"; gene_name "TMEM44"; xloc "XLOC_000313"; ref_gene_id "ENSBTAG00000002394"; cmp_ref "ENSBTAT00000032260"; class_code "="; tss_id "TSS521";
1	StringTie	transcript	73048427	73126794	.	+	.	transcript_id "ENSBTAT00000079971"; gene_id "MSTRG.332"; gene_name "ATP13A3"; xloc "XLOC_000314"; ref_gene_id "ENSBTAG00000013204"; cmp_ref "ENSBTAT00000079971"; class_code "="; tss_id "TSS527";
1	StringTie	transcript	73048427	73126794	.	+	.	transcript_id "ENSBTAT00000077077"; gene_id "MSTRG.332"; gene_name "ATP13A3"; xloc "XLOC_000314"; ref_gene_id "ENSBTAG00000013204"; cmp_ref "ENSBTAT00000077077"; class_code "="; tss_id "TSS527";
1	StringTie	transcript	73048533	73126794	.	+	.	transcript_id "ENSBTAT00000017579"; gene_id "MSTRG.332"; gene_name "ATP13A3"; xloc "XLOC_000314"; ref_gene_id "ENSBTAG00000013204"; cmp_ref "ENSBTAT00000017579"; class_code "="; tss_id "TSS528";
1	ensembl	transcript	73131219	73137346	.	+	.	transcript_id "ENSBTAT00000017571"; gene_id "ENSBTAG00000013203"; gene_name "GP5"; xloc "XLOC_000315"; ref_gene_id "ENSBTAG00000013203"; cmp_ref "ENSBTAT00000017571"; class_code "="; tss_id "TSS529";
1	ensembl	transcript	73162525	73188251	.	+	.	transcript_id "ENSBTAT00000046350"; gene_id "ENSBTAG00000032656"; gene_name "CPN2"; xloc "XLOC_000316"; ref_gene_id "ENSBTAG00000032656"; cmp_ref "ENSBTAT00000046350"; class_code "="; tss_id "TSS530";
1	ensembl	transcript	73170610	73174276	.	+	.	transcript_id "ENSBTAT00000110352"; gene_id "ENSBTAG00000038600"; gene_name "LRRC15"; xloc "XLOC_000316"; ref_gene_id "ENSBTAG00000038600"; cmp_ref "ENSBTAT00000110352"; class_code "="; tss_id "TSS531";
1	ensembl	transcript	73171088	73174276	.	+	.	transcript_id "ENSBTAT00000052188"; gene_id "ENSBTAG00000038600"; gene_name "LRRC15"; xloc "XLOC_000316"; ref_gene_id "ENSBTAG00000038600"; cmp_ref "ENSBTAT00000052188"; class_code "="; tss_id "TSS532";
1	ensembl	transcript	73178453	73190216	.	+	.	transcript_id "ENSBTAT00000103924"; gene_id "ENSBTAG00000032656"; gene_name "CPN2"; xloc "XLOC_000316"; ref_gene_id "ENSBTAG00000032656"; cmp_ref "ENSBTAT00000103924"; class_code "="; tss_id "TSS534";
1	ensembl	transcript	73307994	73331328	.	+	.	transcript_id "ENSBTAT00000132006"; gene_id "ENSBTAG00000064179"; gene_name "ENSBTAG00000064179"; xloc "XLOC_000317"; ref_gene_id "ENSBTAG00000064179"; cmp_ref "ENSBTAT00000132006"; class_code "="; tss_id "TSS535";
1	ensembl	transcript	73307994	73331328	.	+	.	transcript_id "ENSBTAT00000093266"; gene_id "ENSBTAG00000064179"; gene_name "ENSBTAG00000064179"; xloc "XLOC_000317"; ref_gene_id "ENSBTAG00000064179"; cmp_ref "ENSBTAT00000093266"; class_code "="; tss_id "TSS535";
1	ensembl	transcript	73308245	73342188	.	+	.	transcript_id "ENSBTAT00000112604"; gene_id "ENSBTAG00000064179"; gene_name "ENSBTAG00000064179"; xloc "XLOC_000317"; ref_gene_id "ENSBTAG00000064179"; cmp_ref "ENSBTAT00000112604"; class_code "="; tss_id "TSS536";
1	ensembl	transcript	73308245	73342188	.	+	.	transcript_id "ENSBTAT00000110791"; gene_id "ENSBTAG00000064179"; gene_name "ENSBTAG00000064179"; xloc "XLOC_000317"; ref_gene_id "ENSBTAG00000064179"; cmp_ref "ENSBTAT00000110791"; class_code "="; tss_id "TSS536";
1	ensembl	transcript	73308299	73331328	.	+	.	transcript_id "ENSBTAT00000118137"; gene_id "ENSBTAG00000064179"; gene_name "ENSBTAG00000064179"; xloc "XLOC_000317"; ref_gene_id "ENSBTAG00000064179"; cmp_ref "ENSBTAT00000118137"; class_code "="; tss_id "TSS536";
1	ensembl	transcript	73366452	73369577	.	+	.	transcript_id "ENSBTAT00000099532"; gene_id "ENSBTAG00000067864"; gene_name "ENSBTAG00000067864"; xloc "XLOC_000318"; ref_gene_id "ENSBTAG00000067864"; cmp_ref "ENSBTAT00000099532"; class_code "="; tss_id "TSS537";
1	ensembl	transcript	73375228	73397715	.	+	.	transcript_id "ENSBTAT00000104461"; gene_id "ENSBTAG00000059597"; gene_name "ENSBTAG00000059597"; xloc "XLOC_000319"; ref_gene_id "ENSBTAG00000059597"; cmp_ref "ENSBTAT00000104461"; class_code "="; tss_id "TSS538";
1	ensembl	transcript	73418556	73423663	.	+	.	transcript_id "ENSBTAT00000115446"; gene_id "ENSBTAG00000059106"; gene_name "ENSBTAG00000059106"; xloc "XLOC_000320"; ref_gene_id "ENSBTAG00000059106"; cmp_ref "ENSBTAT00000115446"; class_code "="; tss_id "TSS539";
1	ensembl	transcript	73446687	73452986	.	+	.	transcript_id "ENSBTAT00000130021"; gene_id "ENSBTAG00000068534"; gene_name "ENSBTAG00000068534"; xloc "XLOC_000321"; ref_gene_id "ENSBTAG00000068534"; cmp_ref "ENSBTAT00000130021"; class_code "="; tss_id "TSS540";
1	ensembl	transcript	73448549	73473313	.	+	.	transcript_id "ENSBTAT00000104827"; gene_id "ENSBTAG00000068534"; gene_name "ENSBTAG00000068534"; xloc "XLOC_000321"; ref_gene_id "ENSBTAG00000068534"; cmp_ref "ENSBTAT00000104827"; class_code "="; tss_id "TSS541";
1	ensembl	transcript	73601041	73621578	.	+	.	transcript_id "ENSBTAT00000093547"; gene_id "ENSBTAG00000067949"; gene_name "ENSBTAG00000067949"; xloc "XLOC_000322"; ref_gene_id "ENSBTAG00000067949"; cmp_ref "ENSBTAT00000093547"; class_code "="; tss_id "TSS542";
1	ensembl	transcript	73601135	73617706	.	+	.	transcript_id "ENSBTAT00000121538"; gene_id "ENSBTAG00000067949"; gene_name "ENSBTAG00000067949"; xloc "XLOC_000322"; ref_gene_id "ENSBTAG00000067949"; cmp_ref "ENSBTAT00000121538"; class_code "="; tss_id "TSS542";
1	ensembl	transcript	73660822	73677839	.	+	.	transcript_id "ENSBTAT00000096063"; gene_id "ENSBTAG00000067577"; gene_name "ENSBTAG00000067577"; xloc "XLOC_000323"; ref_gene_id "ENSBTAG00000067577"; cmp_ref "ENSBTAT00000096063"; class_code "="; tss_id "TSS543";
1	ensembl	transcript	73707626	73711669	.	+	.	transcript_id "ENSBTAT00000112384"; gene_id "ENSBTAG00000067823"; gene_name "ENSBTAG00000067823"; xloc "XLOC_000324"; ref_gene_id "ENSBTAG00000067823"; cmp_ref "ENSBTAT00000112384"; class_code "="; tss_id "TSS544";
1	ensembl	transcript	73892091	74020389	.	+	.	transcript_id "ENSBTAT00000021694"; gene_id "ENSBTAG00000016305"; gene_name "ATP13A4"; xloc "XLOC_000326"; ref_gene_id "ENSBTAG00000016305"; cmp_ref "ENSBTAT00000021694"; class_code "="; tss_id "TSS546";
1	ensembl	transcript	73893542	74019937	.	+	.	transcript_id "ENSBTAT00000107551"; gene_id "ENSBTAG00000016305"; gene_name "ATP13A4"; xloc "XLOC_000326"; ref_gene_id "ENSBTAG00000016305"; cmp_ref "ENSBTAT00000107551"; class_code "="; tss_id "TSS547";
1	StringTie	transcript	74043145	74159568	.	+	.	transcript_id "ENSBTAT00000077002"; gene_id "MSTRG.336"; gene_name "ATP13A5"; xloc "XLOC_000328"; ref_gene_id "ENSBTAG00000018657"; cmp_ref "ENSBTAT00000077002"; class_code "="; tss_id "TSS549";
1	ensembl	transcript	74489003	74610296	.	+	.	transcript_id "ENSBTAT00000007148"; gene_id "ENSBTAG00000005430"; gene_name "MB21D2"; xloc "XLOC_000329"; ref_gene_id "ENSBTAG00000005430"; cmp_ref "ENSBTAT00000007148"; class_code "="; tss_id "TSS550";
1	ensembl	transcript	74676037	75284059	.	+	.	transcript_id "ENSBTAT00000046189"; gene_id "ENSBTAG00000012413"; gene_name "FGF12"; xloc "XLOC_000330"; ref_gene_id "ENSBTAG00000012413"; cmp_ref "ENSBTAT00000046189"; class_code "="; tss_id "TSS551";
1	ensembl	transcript	74676167	75284059	.	+	.	transcript_id "ENSBTAT00000090880"; gene_id "ENSBTAG00000012413"; gene_name "FGF12"; xloc "XLOC_000330"; ref_gene_id "ENSBTAG00000012413"; cmp_ref "ENSBTAT00000090880"; class_code "="; tss_id "TSS552";
1	ensembl	transcript	74876933	75284059	.	+	.	transcript_id "ENSBTAT00000116783"; gene_id "ENSBTAG00000012413"; gene_name "FGF12"; xloc "XLOC_000330"; ref_gene_id "ENSBTAG00000012413"; cmp_ref "ENSBTAT00000116783"; class_code "="; tss_id "TSS553";
1	ensembl	transcript	75003893	75284059	.	+	.	transcript_id "ENSBTAT00000093397"; gene_id "ENSBTAG00000012413"; gene_name "FGF12"; xloc "XLOC_000330"; ref_gene_id "ENSBTAG00000012413"; cmp_ref "ENSBTAT00000093397"; class_code "="; tss_id "TSS554";
1	ensembl	transcript	75004926	75284059	.	+	.	transcript_id "ENSBTAT00000016471"; gene_id "ENSBTAG00000012413"; gene_name "FGF12"; xloc "XLOC_000330"; ref_gene_id "ENSBTAG00000012413"; cmp_ref "ENSBTAT00000016471"; class_code "="; tss_id "TSS555";
1	ensembl	transcript	75052195	75284059	.	+	.	transcript_id "ENSBTAT00000083812"; gene_id "ENSBTAG00000012413"; gene_name "FGF12"; xloc "XLOC_000330"; ref_gene_id "ENSBTAG00000012413"; cmp_ref "ENSBTAT00000083812"; class_code "="; tss_id "TSS556";
1	ensembl	transcript	75249161	75284059	.	+	.	transcript_id "ENSBTAT00000100518"; gene_id "ENSBTAG00000012413"; gene_name "FGF12"; xloc "XLOC_000330"; ref_gene_id "ENSBTAG00000012413"; cmp_ref "ENSBTAT00000100518"; class_code "="; tss_id "TSS557";
1	ensembl	transcript	75768896	75769407	.	+	.	transcript_id "ENSBTAT00000069373"; gene_id "ENSBTAG00000054301"; gene_name "ENSBTAG00000054301"; xloc "XLOC_000332"; ref_gene_id "ENSBTAG00000054301"; cmp_ref "ENSBTAT00000069373"; class_code "="; tss_id "TSS559";
1	ensembl	transcript	76047771	76062788	.	+	.	transcript_id "ENSBTAT00000061012"; gene_id "ENSBTAG00000044148"; gene_name "UTS2B"; xloc "XLOC_000333"; ref_gene_id "ENSBTAG00000044148"; cmp_ref "ENSBTAT00000061012"; class_code "="; tss_id "TSS560";
1	ensembl	transcript	76223130	76382682	.	+	.	transcript_id "ENSBTAT00000096807"; gene_id "ENSBTAG00000051592"; gene_name "GMNC"; xloc "XLOC_000335"; ref_gene_id "ENSBTAG00000051592"; cmp_ref "ENSBTAT00000096807"; class_code "="; tss_id "TSS562";
1	ensembl	transcript	76223180	76382682	.	+	.	transcript_id "ENSBTAT00000132479"; gene_id "ENSBTAG00000051592"; gene_name "GMNC"; xloc "XLOC_000335"; ref_gene_id "ENSBTAG00000051592"; cmp_ref "ENSBTAT00000132479"; class_code "="; tss_id "TSS562";
1	ensembl	transcript	76223275	76379822	.	+	.	transcript_id "ENSBTAT00000109555"; gene_id "ENSBTAG00000051592"; gene_name "GMNC"; xloc "XLOC_000335"; ref_gene_id "ENSBTAG00000051592"; cmp_ref "ENSBTAT00000109555"; class_code "="; tss_id "TSS563";
1	ensembl	transcript	76284066	76382682	.	+	.	transcript_id "ENSBTAT00000118522"; gene_id "ENSBTAG00000051592"; gene_name "GMNC"; xloc "XLOC_000335"; ref_gene_id "ENSBTAG00000051592"; cmp_ref "ENSBTAT00000118522"; class_code "="; tss_id "TSS564";
1	ensembl	transcript	76327614	76379822	.	+	.	transcript_id "ENSBTAT00000099542"; gene_id "ENSBTAG00000051592"; gene_name "GMNC"; xloc "XLOC_000335"; ref_gene_id "ENSBTAG00000051592"; cmp_ref "ENSBTAT00000099542"; class_code "="; tss_id "TSS565";
1	ensembl	transcript	76340917	76382767	.	+	.	transcript_id "ENSBTAT00000098542"; gene_id "ENSBTAG00000051592"; gene_name "GMNC"; xloc "XLOC_000335"; ref_gene_id "ENSBTAG00000051592"; cmp_ref "ENSBTAT00000098542"; class_code "="; tss_id "TSS566";
1	ensembl	transcript	76375319	76382767	.	+	.	transcript_id "ENSBTAT00000083058"; gene_id "ENSBTAG00000051592"; gene_name "GMNC"; xloc "XLOC_000335"; ref_gene_id "ENSBTAG00000051592"; cmp_ref "ENSBTAT00000083058"; class_code "="; tss_id "TSS567";
1	StringTie	transcript	76416081	76417841	.	+	.	transcript_id "ENSBTAT00000105720"; gene_id "MSTRG.340"; gene_name "ENSBTAG00000065557"; xloc "XLOC_000336"; ref_gene_id "ENSBTAG00000065557"; cmp_ref "ENSBTAT00000105720"; class_code "="; tss_id "TSS568";
1	StringTie	transcript	76582347	76669315	.	+	.	transcript_id "ENSBTAT00000105705"; gene_id "MSTRG.343"; gene_name "ENSBTAG00000059070"; xloc "XLOC_000337"; ref_gene_id "ENSBTAG00000059070"; cmp_ref "ENSBTAT00000105705"; class_code "="; tss_id "TSS569";
1	ensembl	transcript	76794972	76815563	.	+	.	transcript_id "ENSBTAT00000017899"; gene_id "ENSBTAG00000013456"; gene_name "TMEM207"; xloc "XLOC_000338"; ref_gene_id "ENSBTAG00000013456"; cmp_ref "ENSBTAT00000017899"; class_code "="; tss_id "TSS570";
1	StringTie	transcript	76973808	76989396	.	+	.	transcript_id "ENSBTAT00000017476"; gene_id "MSTRG.345"; gene_name "CLDN1"; xloc "XLOC_000339"; ref_gene_id "ENSBTAG00000013148"; cmp_ref "ENSBTAT00000017476"; class_code "="; tss_id "TSS571";
1	StringTie	transcript	77130195	77309575	.	+	.	transcript_id "ENSBTAT00000027999"; gene_id "MSTRG.347"; gene_name "P3H2"; xloc "XLOC_000340"; ref_gene_id "ENSBTAG00000021025"; cmp_ref "ENSBTAT00000027999"; class_code "="; tss_id "TSS572";
1	StringTie	transcript	77602449	77608113	.	+	.	transcript_id "ENSBTAT00000095782"; gene_id "MSTRG.349"; gene_name "ENSBTAG00000064027"; xloc "XLOC_000341"; ref_gene_id "ENSBTAG00000064027"; cmp_ref "ENSBTAT00000095782"; class_code "="; tss_id "TSS573";
1	ensembl	transcript	79413584	79420160	.	+	.	transcript_id "ENSBTAT00000106327"; gene_id "ENSBTAG00000066597"; gene_name "ENSBTAG00000066597"; xloc "XLOC_000344"; ref_gene_id "ENSBTAG00000066597"; cmp_ref "ENSBTAT00000106327"; class_code "="; tss_id "TSS578";
1	ensembl	transcript	79438460	79447477	.	+	.	transcript_id "ENSBTAT00000124117"; gene_id "ENSBTAG00000066708"; gene_name "ENSBTAG00000066708"; xloc "XLOC_000345"; ref_gene_id "ENSBTAG00000066708"; cmp_ref "ENSBTAT00000124117"; class_code "="; tss_id "TSS579";
1	ensembl	transcript	79438994	79451837	.	+	.	transcript_id "ENSBTAT00000119429"; gene_id "ENSBTAG00000066708"; gene_name "ENSBTAG00000066708"; xloc "XLOC_000345"; ref_gene_id "ENSBTAG00000066708"; cmp_ref "ENSBTAT00000119429"; class_code "="; tss_id "TSS580";
1	StringTie	transcript	79596406	79607727	.	+	.	transcript_id "ENSBTAT00000108419"; gene_id "MSTRG.358"; gene_name "BCL6"; xloc "XLOC_000346"; ref_gene_id "ENSBTAG00000001511"; cmp_ref "ENSBTAT00000108419"; class_code "="; tss_id "TSS587";
1	StringTie	transcript	79596406	79611183	.	+	.	transcript_id "ENSBTAT00000071778"; gene_id "MSTRG.358"; gene_name "BCL6"; xloc "XLOC_000346"; ref_gene_id "ENSBTAG00000001511"; cmp_ref "ENSBTAT00000071778"; class_code "="; tss_id "TSS587";
1	StringTie	transcript	79596406	79611183	.	+	.	transcript_id "ENSBTAT00000001978"; gene_id "MSTRG.358"; gene_name "BCL6"; xloc "XLOC_000346"; ref_gene_id "ENSBTAG00000001511"; cmp_ref "ENSBTAT00000001978"; class_code "="; tss_id "TSS587";
1	ensembl	transcript	79629397	79633348	.	+	.	transcript_id "ENSBTAT00000004128"; gene_id "ENSBTAG00000003179"; gene_name "RTP2"; xloc "XLOC_000347"; ref_gene_id "ENSBTAG00000003179"; cmp_ref "ENSBTAT00000004128"; class_code "="; tss_id "TSS588";
1	ensembl	transcript	79657917	79659364	.	+	.	transcript_id "ENSBTAT00000023020"; gene_id "ENSBTAG00000017312"; gene_name "SST"; xloc "XLOC_000348"; ref_gene_id "ENSBTAG00000017312"; cmp_ref "ENSBTAT00000023020"; class_code "="; tss_id "TSS589";
1	StringTie	transcript	80005876	80058984	.	+	.	transcript_id "ENSBTAT00000129870"; gene_id "MSTRG.363"; gene_name "MASP1"; xloc "XLOC_000349"; ref_gene_id "ENSBTAG00000012467"; cmp_ref "ENSBTAT00000129870"; class_code "="; tss_id "TSS591";
1	StringTie	transcript	80006310	80048725	.	+	.	transcript_id "ENSBTAT00000109029"; gene_id "MSTRG.363"; gene_name "MASP1"; xloc "XLOC_000349"; ref_gene_id "ENSBTAG00000012467"; contained_in "MSTRG.363.1"; cmp_ref "ENSBTAT00000109029"; class_code "="; tss_id "TSS592";
1	StringTie	transcript	80006310	80058984	.	+	.	transcript_id "ENSBTAT00000016545"; gene_id "MSTRG.363"; gene_name "MASP1"; xloc "XLOC_000349"; ref_gene_id "ENSBTAG00000012467"; cmp_ref "ENSBTAT00000016545"; class_code "="; tss_id "TSS592";
1	StringTie	transcript	80006310	80062008	.	+	.	transcript_id "ENSBTAT00000122715"; gene_id "MSTRG.363"; gene_name "MASP1"; xloc "XLOC_000349"; ref_gene_id "ENSBTAG00000012467"; cmp_ref "ENSBTAT00000122715"; class_code "="; tss_id "TSS592";
1	StringTie	transcript	80006310	80074215	.	+	.	transcript_id "ENSBTAT00000083274"; gene_id "MSTRG.363"; gene_name "MASP1"; xloc "XLOC_000349"; ref_gene_id "ENSBTAG00000012467"; cmp_ref "ENSBTAT00000083274"; class_code "="; tss_id "TSS592";
1	StringTie	transcript	80021830	80058984	.	+	.	transcript_id "ENSBTAT00000094963"; gene_id "MSTRG.363"; gene_name "MASP1"; xloc "XLOC_000349"; ref_gene_id "ENSBTAG00000012467"; cmp_ref "ENSBTAT00000094963"; class_code "="; tss_id "TSS593";
1	StringTie	transcript	80291113	80297501	.	+	.	transcript_id "ENSBTAT00000104378"; gene_id "MSTRG.367"; gene_name "ENSBTAG00000070018"; xloc "XLOC_000350"; ref_gene_id "ENSBTAG00000070018"; cmp_ref "ENSBTAT00000104378"; class_code "="; tss_id "TSS594";
1	StringTie	transcript	80291120	80297501	.	+	.	transcript_id "ENSBTAT00000132107"; gene_id "MSTRG.367"; gene_name "ENSBTAG00000070018"; xloc "XLOC_000350"; ref_gene_id "ENSBTAG00000070018"; cmp_ref "ENSBTAT00000132107"; class_code "="; tss_id "TSS594";
1	StringTie	transcript	80294745	80297501	.	+	.	transcript_id "ENSBTAT00000103239"; gene_id "MSTRG.367"; gene_name "ENSBTAG00000070018"; xloc "XLOC_000350"; ref_gene_id "ENSBTAG00000070018"; cmp_ref "ENSBTAT00000103239"; class_code "="; tss_id "TSS595";
1	StringTie	transcript	80294893	80297501	.	+	.	transcript_id "ENSBTAT00000119789"; gene_id "MSTRG.367"; gene_name "ENSBTAG00000070018"; xloc "XLOC_000350"; ref_gene_id "ENSBTAG00000070018"; cmp_ref "ENSBTAT00000119789"; class_code "="; tss_id "TSS596";
1	StringTie	transcript	80295710	80297501	.	+	.	transcript_id "ENSBTAT00000094690"; gene_id "MSTRG.367"; gene_name "ENSBTAG00000070018"; xloc "XLOC_000350"; ref_gene_id "ENSBTAG00000070018"; cmp_ref "ENSBTAT00000094690"; class_code "="; tss_id "TSS597";
1	StringTie	transcript	80300339	80301316	.	+	.	transcript_id "ENSBTAT00000126508"; gene_id "MSTRG.368"; gene_name "ENSBTAG00000055744"; xloc "XLOC_000351"; ref_gene_id "ENSBTAG00000055744"; cmp_ref "ENSBTAT00000126508"; class_code "="; tss_id "TSS598";
1	StringTie	transcript	80300339	80301316	.	+	.	transcript_id "ENSBTAT00000124815"; gene_id "MSTRG.368"; gene_name "ENSBTAG00000055744"; xloc "XLOC_000351"; ref_gene_id "ENSBTAG00000055744"; cmp_ref "ENSBTAT00000124815"; class_code "="; tss_id "TSS598";
1	StringTie	transcript	80300339	80305990	.	+	.	transcript_id "ENSBTAT00000128242"; gene_id "MSTRG.368"; gene_name "ENSBTAG00000055744"; xloc "XLOC_000351"; ref_gene_id "ENSBTAG00000055744"; cmp_ref "ENSBTAT00000128242"; class_code "="; tss_id "TSS598";
1	StringTie	transcript	80301592	80305990	.	+	.	transcript_id "ENSBTAT00000107594"; gene_id "MSTRG.368"; gene_name "ENSBTAG00000055744"; xloc "XLOC_000351"; ref_gene_id "ENSBTAG00000055744"; cmp_ref "ENSBTAT00000107594"; class_code "="; tss_id "TSS599";
1	StringTie	transcript	80301609	80305990	.	+	.	transcript_id "ENSBTAT00000135615"; gene_id "MSTRG.368"; gene_name "ENSBTAG00000055744"; xloc "XLOC_000351"; ref_gene_id "ENSBTAG00000055744"; cmp_ref "ENSBTAT00000135615"; class_code "="; tss_id "TSS599";
1	StringTie	transcript	80337160	80338676	.	+	.	transcript_id "ENSBTAT00000130017"; gene_id "MSTRG.370"; gene_name "ENSBTAG00000066182"; xloc "XLOC_000352"; ref_gene_id "ENSBTAG00000066182"; cmp_ref "ENSBTAT00000130017"; class_code "="; tss_id "TSS600";
1	StringTie	transcript	80337180	80338676	.	+	.	transcript_id "ENSBTAT00000132855"; gene_id "MSTRG.370"; gene_name "ENSBTAG00000066182"; xloc "XLOC_000352"; ref_gene_id "ENSBTAG00000066182"; cmp_ref "ENSBTAT00000132855"; class_code "="; tss_id "TSS600";
1	ensembl	transcript	80349386	80354347	.	+	.	transcript_id "ENSBTAT00000009029"; gene_id "ENSBTAG00000006872"; gene_name "ENSBTAG00000006872"; xloc "XLOC_000353"; ref_gene_id "ENSBTAG00000006872"; cmp_ref "ENSBTAT00000009029"; class_code "="; tss_id "TSS601";
1	ensembl	transcript	80375413	80399638	.	+	.	transcript_id "ENSBTAT00000102797"; gene_id "ENSBTAG00000056500"; gene_name "ENSBTAG00000056500"; xloc "XLOC_000354"; ref_gene_id "ENSBTAG00000056500"; cmp_ref "ENSBTAT00000102797"; class_code "="; tss_id "TSS602";
1	ensembl	transcript	80375888	80414251	.	+	.	transcript_id "ENSBTAT00000096878"; gene_id "ENSBTAG00000056500"; gene_name "ENSBTAG00000056500"; xloc "XLOC_000354"; ref_gene_id "ENSBTAG00000056500"; cmp_ref "ENSBTAT00000096878"; class_code "="; tss_id "TSS603";
1	ensembl	transcript	80381362	80384335	.	+	.	transcript_id "ENSBTAT00000116226"; gene_id "ENSBTAG00000056500"; gene_name "ENSBTAG00000056500"; xloc "XLOC_000354"; ref_gene_id "ENSBTAG00000056500"; cmp_ref "ENSBTAT00000116226"; class_code "="; tss_id "TSS604";
1	ensembl	transcript	80384769	80391580	.	+	.	transcript_id "ENSBTAT00000132314"; gene_id "ENSBTAG00000056500"; gene_name "ENSBTAG00000056500"; xloc "XLOC_000354"; ref_gene_id "ENSBTAG00000056500"; cmp_ref "ENSBTAT00000132314"; class_code "="; tss_id "TSS605";
1	ensembl	transcript	80389056	80391014	.	+	.	transcript_id "ENSBTAT00000124899"; gene_id "ENSBTAG00000056500"; gene_name "ENSBTAG00000056500"; xloc "XLOC_000354"; ref_gene_id "ENSBTAG00000056500"; cmp_ref "ENSBTAT00000124899"; class_code "="; tss_id "TSS606";
1	StringTie	transcript	80452924	80467441	.	+	.	transcript_id "ENSBTAT00000073415"; gene_id "MSTRG.373"; gene_name "RFC4"; xloc "XLOC_000355"; ref_gene_id "ENSBTAG00000014727"; cmp_ref "ENSBTAT00000073415"; class_code "="; tss_id "TSS607";
1	StringTie	transcript	80452924	80467441	.	+	.	transcript_id "ENSBTAT00000045810"; gene_id "MSTRG.373"; gene_name "RFC4"; xloc "XLOC_000355"; ref_gene_id "ENSBTAG00000014727"; cmp_ref "ENSBTAT00000045810"; class_code "="; tss_id "TSS607";
1	StringTie	transcript	80500890	80576471	.	+	.	transcript_id "ENSBTAT00000133653"; gene_id "MSTRG.376"; gene_name "ENSBTAG00000069329"; xloc "XLOC_000356"; ref_gene_id "ENSBTAG00000069329"; cmp_ref "ENSBTAT00000133653"; class_code "="; tss_id "TSS608";
1	StringTie	transcript	80610970	80653824	.	+	.	transcript_id "ENSBTAT00000121200"; gene_id "MSTRG.380"; gene_name "ENSBTAG00000061548"; xloc "XLOC_000357"; ref_gene_id "ENSBTAG00000061548"; cmp_ref "ENSBTAT00000121200"; class_code "="; tss_id "TSS609";
1	StringTie	transcript	80662189	80688899	.	+	.	transcript_id "ENSBTAT00000004087"; gene_id "MSTRG.383"; gene_name "TBCCD1"; xloc "XLOC_000358"; ref_gene_id "ENSBTAG00000003143"; cmp_ref "ENSBTAT00000004087"; class_code "="; tss_id "TSS610";
1	StringTie	transcript	80662463	80682871	.	+	.	transcript_id "ENSBTAT00000102652"; gene_id "MSTRG.383"; gene_name "TBCCD1"; xloc "XLOC_000358"; ref_gene_id "ENSBTAG00000003143"; cmp_ref "ENSBTAT00000102652"; class_code "="; tss_id "TSS611";
1	ensembl	transcript	80695044	80696502	.	+	.	transcript_id "ENSBTAT00000004084"; gene_id "ENSBTAG00000003140"; gene_name "CRYGS"; xloc "XLOC_000359"; ref_gene_id "ENSBTAG00000003140"; cmp_ref "ENSBTAT00000004084"; class_code "="; tss_id "TSS613";
1	ensembl	transcript	80854495	80858561	.	+	.	transcript_id "ENSBTAT00000130990"; gene_id "ENSBTAG00000063355"; gene_name "ENSBTAG00000063355"; xloc "XLOC_000360"; ref_gene_id "ENSBTAG00000063355"; cmp_ref "ENSBTAT00000130990"; class_code "="; tss_id "TSS614";
1	ensembl	transcript	80923941	81098090	.	+	.	transcript_id "ENSBTAT00000082612"; gene_id "ENSBTAG00000005091"; gene_name "DGKG"; xloc "XLOC_000361"; ref_gene_id "ENSBTAG00000005091"; cmp_ref "ENSBTAT00000082612"; class_code "="; tss_id "TSS615";
1	ensembl	transcript	80923941	81098090	.	+	.	transcript_id "ENSBTAT00000075199"; gene_id "ENSBTAG00000005091"; gene_name "DGKG"; xloc "XLOC_000361"; ref_gene_id "ENSBTAG00000005091"; cmp_ref "ENSBTAT00000075199"; class_code "="; tss_id "TSS615";
1	ensembl	transcript	80923941	81098090	.	+	.	transcript_id "ENSBTAT00000006711"; gene_id "ENSBTAG00000005091"; gene_name "DGKG"; xloc "XLOC_000361"; ref_gene_id "ENSBTAG00000005091"; cmp_ref "ENSBTAT00000006711"; class_code "="; tss_id "TSS615";
1	ensembl	transcript	81098294	81114554	.	+	.	transcript_id "ENSBTAT00000119791"; gene_id "ENSBTAG00000055736"; gene_name "ENSBTAG00000055736"; xloc "XLOC_000362"; ref_gene_id "ENSBTAG00000055736"; cmp_ref "ENSBTAT00000119791"; class_code "="; tss_id "TSS616";
1	StringTie	transcript	81135305	81194599	.	+	.	transcript_id "ENSBTAT00000019858"; gene_id "MSTRG.386"; gene_name "ETV5"; xloc "XLOC_000363"; ref_gene_id "ENSBTAG00000014915"; cmp_ref "ENSBTAT00000019858"; class_code "="; tss_id "TSS617";
1	StringTie	transcript	81135741	81194599	.	+	.	transcript_id "ENSBTAT00000105660"; gene_id "MSTRG.386"; gene_name "ETV5"; xloc "XLOC_000363"; ref_gene_id "ENSBTAG00000014915"; cmp_ref "ENSBTAT00000105660"; class_code "="; tss_id "TSS618";
1	StringTie	transcript	81147770	81194599	.	+	.	transcript_id "ENSBTAT00000094484"; gene_id "MSTRG.386"; gene_name "ETV5"; xloc "XLOC_000363"; ref_gene_id "ENSBTAG00000014915"; cmp_ref "ENSBTAT00000094484"; class_code "="; tss_id "TSS619";
1	StringTie	transcript	81288283	81310040	.	+	.	transcript_id "ENSBTAT00000002225"; gene_id "MSTRG.388"; gene_name "TRA2B"; xloc "XLOC_000364"; ref_gene_id "ENSBTAG00000001697"; cmp_ref "ENSBTAT00000002225"; class_code "="; tss_id "TSS620";
1	StringTie	transcript	81402116	81573522	.	+	.	transcript_id "ENSBTAT00000086294"; gene_id "MSTRG.389"; gene_name "IGF2BP2"; xloc "XLOC_000365"; ref_gene_id "ENSBTAG00000007666"; cmp_ref "ENSBTAT00000086294"; class_code "="; tss_id "TSS621";
1	StringTie	transcript	81402116	81573522	.	+	.	transcript_id "ENSBTAT00000130440"; gene_id "MSTRG.389"; gene_name "IGF2BP2"; xloc "XLOC_000365"; ref_gene_id "ENSBTAG00000007666"; cmp_ref "ENSBTAT00000130440"; class_code "="; tss_id "TSS621";
1	StringTie	transcript	81402116	81573522	.	+	.	transcript_id "ENSBTAT00000123291"; gene_id "MSTRG.389"; gene_name "IGF2BP2"; xloc "XLOC_000365"; ref_gene_id "ENSBTAG00000007666"; cmp_ref "ENSBTAT00000123291"; class_code "="; tss_id "TSS621";
1	StringTie	transcript	81402116	81573522	.	+	.	transcript_id "ENSBTAT00000083817"; gene_id "MSTRG.389"; gene_name "IGF2BP2"; xloc "XLOC_000365"; ref_gene_id "ENSBTAG00000007666"; cmp_ref "ENSBTAT00000083817"; class_code "="; tss_id "TSS621";
1	StringTie	transcript	81402116	81573522	.	+	.	transcript_id "ENSBTAT00000081058"; gene_id "MSTRG.389"; gene_name "IGF2BP2"; xloc "XLOC_000365"; ref_gene_id "ENSBTAG00000007666"; cmp_ref "ENSBTAT00000081058"; class_code "="; tss_id "TSS621";
1	StringTie	transcript	81402116	81576369	.	+	.	transcript_id "ENSBTAT00000036032"; gene_id "MSTRG.389"; gene_name "IGF2BP2"; xloc "XLOC_000365"; ref_gene_id "ENSBTAG00000007666"; cmp_ref "ENSBTAT00000036032"; class_code "="; tss_id "TSS621";
1	StringTie	transcript	81438288	81573522	.	+	.	transcript_id "ENSBTAT00000127629"; gene_id "MSTRG.389"; gene_name "IGF2BP2"; xloc "XLOC_000365"; ref_gene_id "ENSBTAG00000007666"; cmp_ref "ENSBTAT00000127629"; class_code "="; tss_id "TSS622";
1	StringTie	transcript	81505304	81573522	.	+	.	transcript_id "ENSBTAT00000120341"; gene_id "MSTRG.389"; gene_name "IGF2BP2"; xloc "XLOC_000365"; ref_gene_id "ENSBTAG00000007666"; cmp_ref "ENSBTAT00000120341"; class_code "="; tss_id "TSS623";
1	StringTie	transcript	81526008	81573522	.	+	.	transcript_id "ENSBTAT00000127328"; gene_id "MSTRG.389"; gene_name "IGF2BP2"; xloc "XLOC_000365"; ref_gene_id "ENSBTAG00000007666"; cmp_ref "ENSBTAT00000127328"; class_code "="; tss_id "TSS624";
1	ensembl	transcript	81636660	81688611	.	+	.	transcript_id "ENSBTAT00000036044"; gene_id "ENSBTAG00000001535"; gene_name "LIPH"; xloc "XLOC_000366"; ref_gene_id "ENSBTAG00000001535"; cmp_ref "ENSBTAT00000036044"; class_code "="; tss_id "TSS625";
1	ensembl	transcript	81636670	81687528	.	+	.	transcript_id "ENSBTAT00000085854"; gene_id "ENSBTAG00000001535"; gene_name "LIPH"; xloc "XLOC_000366"; ref_gene_id "ENSBTAG00000001535"; cmp_ref "ENSBTAT00000085854"; class_code "="; tss_id "TSS625";
1	ensembl	transcript	81636711	81689517	.	+	.	transcript_id "ENSBTAT00000071306"; gene_id "ENSBTAG00000001535"; gene_name "LIPH"; xloc "XLOC_000366"; ref_gene_id "ENSBTAG00000001535"; cmp_ref "ENSBTAT00000071306"; class_code "="; tss_id "TSS625";
1	StringTie	transcript	81696424	81705993	.	+	.	transcript_id "ENSBTAT00000080192"; gene_id "MSTRG.392"; gene_name "TMEM41A"; xloc "XLOC_000368"; ref_gene_id "ENSBTAG00000017115"; cmp_ref "ENSBTAT00000080192"; class_code "="; tss_id "TSS627";
1	StringTie	transcript	81696439	81705993	.	+	.	transcript_id "ENSBTAT00000104506"; gene_id "MSTRG.392"; gene_name "TMEM41A"; xloc "XLOC_000368"; ref_gene_id "ENSBTAG00000017115"; cmp_ref "ENSBTAT00000104506"; class_code "="; tss_id "TSS627";
1	StringTie	transcript	81696439	81705993	.	+	.	transcript_id "ENSBTAT00000022752"; gene_id "MSTRG.392"; gene_name "TMEM41A"; xloc "XLOC_000368"; ref_gene_id "ENSBTAG00000017115"; cmp_ref "ENSBTAT00000022752"; class_code "="; tss_id "TSS627";
1	StringTie	transcript	81877868	81916803	.	+	.	transcript_id "ENSBTAT00000120772"; gene_id "MSTRG.393"; gene_name "EHHADH"; xloc "XLOC_000369"; ref_gene_id "ENSBTAG00000019625"; cmp_ref "ENSBTAT00000120772"; class_code "="; tss_id "TSS628";
1	StringTie	transcript	81877868	81932518	.	+	.	transcript_id "ENSBTAT00000089657"; gene_id "MSTRG.393"; gene_name "EHHADH"; xloc "XLOC_000369"; ref_gene_id "ENSBTAG00000019625"; cmp_ref "ENSBTAT00000089657"; class_code "="; tss_id "TSS628";
1	StringTie	transcript	81877882	81912474	.	+	.	transcript_id "ENSBTAT00000036047"; gene_id "MSTRG.393"; gene_name "EHHADH"; xloc "XLOC_000369"; ref_gene_id "ENSBTAG00000019625"; cmp_ref "ENSBTAT00000036047"; class_code "="; tss_id "TSS628";
1	StringTie	transcript	81883606	81932518	.	+	.	transcript_id "ENSBTAT00000061513"; gene_id "MSTRG.393"; gene_name "EHHADH"; xloc "XLOC_000369"; ref_gene_id "ENSBTAG00000019625"; cmp_ref "ENSBTAT00000061513"; class_code "="; tss_id "TSS629";
1	StringTie	transcript	81933839	81962030	.	+	.	transcript_id "ENSBTAT00000114559"; gene_id "MSTRG.394"; gene_name "ENSBTAG00000068274"; xloc "XLOC_000370"; ref_gene_id "ENSBTAG00000068274"; cmp_ref "ENSBTAT00000114559"; class_code "="; tss_id "TSS630";
1	StringTie	transcript	81935216	81946200	.	+	.	transcript_id "ENSBTAT00000089403"; gene_id "MSTRG.394"; gene_name "ENSBTAG00000068274"; xloc "XLOC_000370"; ref_gene_id "ENSBTAG00000068274"; cmp_ref "ENSBTAT00000089403"; class_code "="; tss_id "TSS631";
1	StringTie	transcript	81935237	81945640	.	+	.	transcript_id "ENSBTAT00000096252"; gene_id "MSTRG.394"; gene_name "ENSBTAG00000068274"; xloc "XLOC_000370"; ref_gene_id "ENSBTAG00000068274"; cmp_ref "ENSBTAT00000096252"; class_code "="; tss_id "TSS631";
1	StringTie	transcript	81936515	81937878	.	+	.	transcript_id "ENSBTAT00000103241"; gene_id "MSTRG.394"; gene_name "ENSBTAG00000068274"; xloc "XLOC_000370"; ref_gene_id "ENSBTAG00000068274"; cmp_ref "ENSBTAT00000103241"; class_code "="; tss_id "TSS632";
1	StringTie	transcript	81936524	81939352	.	+	.	transcript_id "ENSBTAT00000122419"; gene_id "MSTRG.394"; gene_name "ENSBTAG00000068274"; xloc "XLOC_000370"; ref_gene_id "ENSBTAG00000068274"; cmp_ref "ENSBTAT00000122419"; class_code "="; tss_id "TSS632";
1	ensembl	transcript	81964317	81972295	.	+	.	transcript_id "ENSBTAT00000087854"; gene_id "ENSBTAG00000061420"; gene_name "ENSBTAG00000061420"; xloc "XLOC_000371"; ref_gene_id "ENSBTAG00000061420"; cmp_ref "ENSBTAT00000087854"; class_code "="; tss_id "TSS633";
1	ensembl	transcript	81964346	81972363	.	+	.	transcript_id "ENSBTAT00000119817"; gene_id "ENSBTAG00000061420"; gene_name "ENSBTAG00000061420"; xloc "XLOC_000371"; ref_gene_id "ENSBTAG00000061420"; cmp_ref "ENSBTAT00000119817"; class_code "="; tss_id "TSS633";
1	ensembl	transcript	81965121	81972295	.	+	.	transcript_id "ENSBTAT00000135862"; gene_id "ENSBTAG00000061420"; gene_name "ENSBTAG00000061420"; xloc "XLOC_000371"; ref_gene_id "ENSBTAG00000061420"; cmp_ref "ENSBTAT00000135862"; class_code "="; tss_id "TSS634";
1	ensembl	transcript	81966861	81972263	.	+	.	transcript_id "ENSBTAT00000133163"; gene_id "ENSBTAG00000061420"; gene_name "ENSBTAG00000061420"; xloc "XLOC_000371"; ref_gene_id "ENSBTAG00000061420"; cmp_ref "ENSBTAT00000133163"; class_code "="; tss_id "TSS635";
1	StringTie	transcript	82084577	82105898	.	+	.	transcript_id "ENSBTAT00000006865"; gene_id "MSTRG.395"; gene_name "C1H3orf70"; xloc "XLOC_000372"; ref_gene_id "ENSBTAG00000005212"; cmp_ref "ENSBTAT00000006865"; class_code "="; tss_id "TSS637";
1	ensembl	transcript	82438925	82442739	.	+	.	transcript_id "ENSBTAT00000115606"; gene_id "ENSBTAG00000059818"; gene_name "ENSBTAG00000059818"; xloc "XLOC_000374"; ref_gene_id "ENSBTAG00000059818"; cmp_ref "ENSBTAT00000115606"; class_code "="; tss_id "TSS639";
1	ensembl	transcript	82439206	82440818	.	+	.	transcript_id "ENSBTAT00000097762"; gene_id "ENSBTAG00000059818"; gene_name "ENSBTAG00000059818"; xloc "XLOC_000374"; ref_gene_id "ENSBTAG00000059818"; cmp_ref "ENSBTAT00000097762"; class_code "="; tss_id "TSS640";
1	ensembl	transcript	82440037	82440755	.	+	.	transcript_id "ENSBTAT00000114612"; gene_id "ENSBTAG00000059818"; gene_name "ENSBTAG00000059818"; xloc "XLOC_000374"; ref_gene_id "ENSBTAG00000059818"; cmp_ref "ENSBTAT00000114612"; class_code "="; tss_id "TSS641";
1	ensembl	transcript	82440858	82444551	.	+	.	transcript_id "ENSBTAT00000129899"; gene_id "ENSBTAG00000059818"; gene_name "ENSBTAG00000059818"; xloc "XLOC_000374"; ref_gene_id "ENSBTAG00000059818"; cmp_ref "ENSBTAT00000129899"; class_code "="; tss_id "TSS642";
1	ensembl	transcript	82440858	82444761	.	+	.	transcript_id "ENSBTAT00000129408"; gene_id "ENSBTAG00000059818"; gene_name "ENSBTAG00000059818"; xloc "XLOC_000374"; ref_gene_id "ENSBTAG00000059818"; cmp_ref "ENSBTAT00000129408"; class_code "="; tss_id "TSS642";
1	ensembl	transcript	82455883	82461949	.	+	.	transcript_id "ENSBTAT00000129049"; gene_id "ENSBTAG00000064085"; gene_name "ENSBTAG00000064085"; xloc "XLOC_000375"; ref_gene_id "ENSBTAG00000064085"; cmp_ref "ENSBTAT00000129049"; class_code "="; tss_id "TSS643";
1	ensembl	transcript	82475945	82483130	.	+	.	transcript_id "ENSBTAT00000129142"; gene_id "ENSBTAG00000068785"; gene_name "ENSBTAG00000068785"; xloc "XLOC_000376"; ref_gene_id "ENSBTAG00000068785"; cmp_ref "ENSBTAT00000129142"; class_code "="; tss_id "TSS644";
1	ensembl	transcript	82475992	82487114	.	+	.	transcript_id "ENSBTAT00000120120"; gene_id "ENSBTAG00000068785"; gene_name "ENSBTAG00000068785"; xloc "XLOC_000376"; ref_gene_id "ENSBTAG00000068785"; cmp_ref "ENSBTAT00000120120"; class_code "="; tss_id "TSS644";
1	ensembl	transcript	82499487	82502362	.	+	.	transcript_id "ENSBTAT00000025309"; gene_id "ENSBTAG00000019014"; gene_name "MAGEF1"; xloc "XLOC_000377"; ref_gene_id "ENSBTAG00000019014"; cmp_ref "ENSBTAT00000025309"; class_code "="; tss_id "TSS645";
1	ensembl	transcript	82520608	82521689	.	+	.	transcript_id "ENSBTAT00000106774"; gene_id "ENSBTAG00000065788"; gene_name "ENSBTAG00000065788"; xloc "XLOC_000378"; ref_gene_id "ENSBTAG00000065788"; cmp_ref "ENSBTAT00000106774"; class_code "="; tss_id "TSS646";
1	ensembl	transcript	82523681	82528668	.	+	.	transcript_id "ENSBTAT00000094282"; gene_id "ENSBTAG00000057779"; gene_name "ENSBTAG00000057779"; xloc "XLOC_000379"; ref_gene_id "ENSBTAG00000057779"; cmp_ref "ENSBTAT00000094282"; class_code "="; tss_id "TSS647";
1	ensembl	transcript	82523681	82528701	.	+	.	transcript_id "ENSBTAT00000093017"; gene_id "ENSBTAG00000057779"; gene_name "ENSBTAG00000057779"; xloc "XLOC_000379"; ref_gene_id "ENSBTAG00000057779"; cmp_ref "ENSBTAT00000093017"; class_code "="; tss_id "TSS647";
1	ensembl	transcript	82523694	82528668	.	+	.	transcript_id "ENSBTAT00000100727"; gene_id "ENSBTAG00000057779"; gene_name "ENSBTAG00000057779"; xloc "XLOC_000379"; ref_gene_id "ENSBTAG00000057779"; cmp_ref "ENSBTAT00000100727"; class_code "="; tss_id "TSS647";
1	ensembl	transcript	82546498	82552201	.	+	.	transcript_id "ENSBTAT00000092091"; gene_id "ENSBTAG00000064741"; gene_name "ENSBTAG00000064741"; xloc "XLOC_000380"; ref_gene_id "ENSBTAG00000064741"; cmp_ref "ENSBTAT00000092091"; class_code "="; tss_id "TSS648";
1	ensembl	transcript	82546814	82552633	.	+	.	transcript_id "ENSBTAT00000134455"; gene_id "ENSBTAG00000064741"; gene_name "ENSBTAG00000064741"; xloc "XLOC_000380"; ref_gene_id "ENSBTAG00000064741"; cmp_ref "ENSBTAT00000134455"; class_code "="; tss_id "TSS649";
1	ensembl	transcript	82546935	82552201	.	+	.	transcript_id "ENSBTAT00000109179"; gene_id "ENSBTAG00000064741"; gene_name "ENSBTAG00000064741"; xloc "XLOC_000380"; ref_gene_id "ENSBTAG00000064741"; cmp_ref "ENSBTAT00000109179"; class_code "="; tss_id "TSS650";
1	ensembl	transcript	82549762	82552633	.	+	.	transcript_id "ENSBTAT00000125757"; gene_id "ENSBTAG00000064741"; gene_name "ENSBTAG00000064741"; xloc "XLOC_000380"; ref_gene_id "ENSBTAG00000064741"; cmp_ref "ENSBTAT00000125757"; class_code "="; tss_id "TSS651";
1	ensembl	transcript	82549875	82552633	.	+	.	transcript_id "ENSBTAT00000101178"; gene_id "ENSBTAG00000064741"; gene_name "ENSBTAG00000064741"; xloc "XLOC_000380"; ref_gene_id "ENSBTAG00000064741"; cmp_ref "ENSBTAT00000101178"; class_code "="; tss_id "TSS652";
1	ensembl	transcript	82566999	82569974	.	+	.	transcript_id "ENSBTAT00000124243"; gene_id "ENSBTAG00000056447"; gene_name "ENSBTAG00000056447"; xloc "XLOC_000381"; ref_gene_id "ENSBTAG00000056447"; cmp_ref "ENSBTAT00000124243"; class_code "="; tss_id "TSS653";
1	ensembl	transcript	82567425	82569974	.	+	.	transcript_id "ENSBTAT00000111661"; gene_id "ENSBTAG00000056447"; gene_name "ENSBTAG00000056447"; xloc "XLOC_000381"; ref_gene_id "ENSBTAG00000056447"; cmp_ref "ENSBTAT00000111661"; class_code "="; tss_id "TSS654";
1	ensembl	transcript	82567440	82569974	.	+	.	transcript_id "ENSBTAT00000125326"; gene_id "ENSBTAG00000056447"; gene_name "ENSBTAG00000056447"; xloc "XLOC_000381"; ref_gene_id "ENSBTAG00000056447"; cmp_ref "ENSBTAT00000125326"; class_code "="; tss_id "TSS654";
1	ensembl	transcript	82567440	82569974	.	+	.	transcript_id "ENSBTAT00000109658"; gene_id "ENSBTAG00000056447"; gene_name "ENSBTAG00000056447"; xloc "XLOC_000381"; ref_gene_id "ENSBTAG00000056447"; cmp_ref "ENSBTAT00000109658"; class_code "="; tss_id "TSS654";
1	ensembl	transcript	82600852	82602776	.	+	.	transcript_id "ENSBTAT00000126810"; gene_id "ENSBTAG00000065146"; gene_name "ENSBTAG00000065146"; xloc "XLOC_000382"; ref_gene_id "ENSBTAG00000065146"; cmp_ref "ENSBTAT00000126810"; class_code "="; tss_id "TSS655";
1	ensembl	transcript	82754031	82755812	.	+	.	transcript_id "ENSBTAT00000066647"; gene_id "ENSBTAG00000050376"; gene_name "ENSBTAG00000050376"; xloc "XLOC_000384"; ref_gene_id "ENSBTAG00000050376"; cmp_ref "ENSBTAT00000066647"; class_code "="; tss_id "TSS657";
1	StringTie	transcript	82816779	82821725	.	+	.	transcript_id "ENSBTAT00000111824"; gene_id "MSTRG.399"; gene_name "THPO"; xloc "XLOC_000385"; ref_gene_id "ENSBTAG00000000476"; cmp_ref "ENSBTAT00000111824"; class_code "="; tss_id "TSS659";
1	StringTie	transcript	82816779	82821725	.	+	.	transcript_id "ENSBTAT00000000602"; gene_id "MSTRG.399"; gene_name "THPO"; xloc "XLOC_000385"; ref_gene_id "ENSBTAG00000000476"; contained_in "MSTRG.399.1"; cmp_ref "ENSBTAT00000000602"; class_code "="; tss_id "TSS659";
1	StringTie	transcript	82830348	82844717	.	+	.	transcript_id "ENSBTAT00000113043"; gene_id "MSTRG.402"; gene_name "CLCN2"; xloc "XLOC_000386"; ref_gene_id "ENSBTAG00000012284"; cmp_ref "ENSBTAT00000113043"; class_code "="; tss_id "TSS660";
1	StringTie	transcript	82830348	82844717	.	+	.	transcript_id "ENSBTAT00000085667"; gene_id "MSTRG.402"; gene_name "CLCN2"; xloc "XLOC_000386"; ref_gene_id "ENSBTAG00000012284"; cmp_ref "ENSBTAT00000085667"; class_code "="; tss_id "TSS660";
1	StringTie	transcript	82830348	82845352	.	+	.	transcript_id "ENSBTAT00000114289"; gene_id "MSTRG.402"; gene_name "CLCN2"; xloc "XLOC_000386"; ref_gene_id "ENSBTAG00000012284"; cmp_ref "ENSBTAT00000114289"; class_code "="; tss_id "TSS660";
1	StringTie	transcript	82830376	82844717	.	+	.	transcript_id "ENSBTAT00000016291"; gene_id "MSTRG.402"; gene_name "CLCN2"; xloc "XLOC_000386"; ref_gene_id "ENSBTAG00000012284"; cmp_ref "ENSBTAT00000016291"; class_code "="; tss_id "TSS660";
1	StringTie	transcript	82832151	82844717	.	+	.	transcript_id "ENSBTAT00000105243"; gene_id "MSTRG.402"; gene_name "CLCN2"; xloc "XLOC_000386"; ref_gene_id "ENSBTAG00000012284"; cmp_ref "ENSBTAT00000105243"; class_code "="; tss_id "TSS661";
1	StringTie	transcript	82918176	82918820	.	+	.	transcript_id "ENSBTAT00000095517"; gene_id "MSTRG.405"; gene_name "CAMK2N2"; xloc "XLOC_000387"; ref_gene_id "ENSBTAG00000005657"; cmp_ref "ENSBTAT00000095517"; class_code "="; tss_id "TSS662";
1	StringTie	transcript	82918317	82920472	.	+	.	transcript_id "ENSBTAT00000007431"; gene_id "MSTRG.405"; gene_name "CAMK2N2"; xloc "XLOC_000387"; ref_gene_id "ENSBTAG00000005657"; cmp_ref "ENSBTAT00000007431"; class_code "="; tss_id "TSS663";
1	StringTie	transcript	82927910	82933236	.	+	.	transcript_id "ENSBTAT00000032212"; gene_id "MSTRG.407"; gene_name "ALG3"; xloc "XLOC_000388"; ref_gene_id "ENSBTAG00000005652"; cmp_ref "ENSBTAT00000032212"; class_code "="; tss_id "TSS664";
1	StringTie	transcript	83012464	83025190	.	+	.	transcript_id "ENSBTAT00000103590"; gene_id "MSTRG.414"; gene_name "ENSBTAG00000059712"; xloc "XLOC_000390"; ref_gene_id "ENSBTAG00000059712"; cmp_ref "ENSBTAT00000103590"; class_code "="; tss_id "TSS666";
1	StringTie	transcript	83125845	83147297	.	+	.	transcript_id "ENSBTAT00000130258"; gene_id "MSTRG.415"; gene_name "ABCC5"; xloc "XLOC_000391"; ref_gene_id "ENSBTAG00000063100"; cmp_ref "ENSBTAT00000130258"; class_code "="; tss_id "TSS670";
1	StringTie	transcript	83125845	83147684	.	+	.	transcript_id "ENSBTAT00000032142"; gene_id "MSTRG.415"; gene_name "ABCC5"; xloc "XLOC_000391"; ref_gene_id "ENSBTAG00000063100"; cmp_ref "ENSBTAT00000032142"; class_code "="; tss_id "TSS670";
1	StringTie	transcript	83125845	83149076	.	+	.	transcript_id "ENSBTAT00000126785"; gene_id "MSTRG.415"; gene_name "ABCC5"; xloc "XLOC_000391"; ref_gene_id "ENSBTAG00000063100"; cmp_ref "ENSBTAT00000126785"; class_code "="; tss_id "TSS670";
1	StringTie	transcript	83125845	83149615	.	+	.	transcript_id "ENSBTAT00000078508"; gene_id "MSTRG.415"; gene_name "ABCC5"; xloc "XLOC_000391"; ref_gene_id "ENSBTAG00000063100"; cmp_ref "ENSBTAT00000078508"; class_code "="; tss_id "TSS670";
1	StringTie	transcript	83125845	83150058	.	+	.	transcript_id "ENSBTAT00000103628"; gene_id "MSTRG.415"; gene_name "ABCC5"; xloc "XLOC_000391"; ref_gene_id "ENSBTAG00000063100"; cmp_ref "ENSBTAT00000103628"; class_code "="; tss_id "TSS670";
1	StringTie	transcript	83125845	83150984	.	+	.	transcript_id "ENSBTAT00000124504"; gene_id "MSTRG.415"; gene_name "ABCC5"; xloc "XLOC_000391"; ref_gene_id "ENSBTAG00000063100"; cmp_ref "ENSBTAT00000124504"; class_code "="; tss_id "TSS670";
1	StringTie	transcript	83125845	83150984	.	+	.	transcript_id "ENSBTAT00000089022"; gene_id "MSTRG.415"; gene_name "ABCC5"; xloc "XLOC_000391"; ref_gene_id "ENSBTAG00000063100"; contained_in "MSTRG.415.9"; cmp_ref "ENSBTAT00000089022"; class_code "="; tss_id "TSS670";
1	StringTie	transcript	83151596	83204878	.	+	.	transcript_id "ENSBTAT00000023496"; gene_id "MSTRG.415"; gene_name "ABCC5"; xloc "XLOC_000391"; ref_gene_id "ENSBTAG00000017666"; contained_in "MSTRG.415.14"; cmp_ref "ENSBTAT00000023496"; class_code "="; tss_id "TSS671";
1	ensembl	transcript	83214627	83217089	.	+	.	transcript_id "ENSBTAT00000100759"; gene_id "ENSBTAG00000064556"; gene_name "ENSBTAG00000064556"; xloc "XLOC_000393"; ref_gene_id "ENSBTAG00000064556"; cmp_ref "ENSBTAT00000100759"; class_code "="; tss_id "TSS673";
1	StringTie	transcript	83229436	83237050	.	+	.	transcript_id "ENSBTAT00000075180"; gene_id "MSTRG.418"; gene_name "ENSBTAG00000052825"; xloc "XLOC_000394"; ref_gene_id "ENSBTAG00000052825"; cmp_ref "ENSBTAT00000075180"; class_code "="; tss_id "TSS674";
1	StringTie	transcript	83246682	83301484	.	+	.	transcript_id "ENSBTAT00000019227"; gene_id "MSTRG.420"; gene_name "PARL"; xloc "XLOC_000396"; ref_gene_id "ENSBTAG00000014460"; contained_in "MSTRG.420.2"; cmp_ref "ENSBTAT00000019227"; class_code "="; tss_id "TSS676";
1	StringTie	transcript	83246682	83302320	.	+	.	transcript_id "ENSBTAT00000125943"; gene_id "MSTRG.420"; gene_name "PARL"; xloc "XLOC_000396"; ref_gene_id "ENSBTAG00000014460"; contained_in "MSTRG.420.1"; cmp_ref "ENSBTAT00000125943"; class_code "="; tss_id "TSS676";
1	StringTie	transcript	83246927	83284800	.	+	.	transcript_id "ENSBTAT00000103372"; gene_id "MSTRG.420"; gene_name "PARL"; xloc "XLOC_000396"; ref_gene_id "ENSBTAG00000014460"; cmp_ref "ENSBTAT00000103372"; class_code "="; tss_id "TSS677";
1	StringTie	transcript	83246949	83284729	.	+	.	transcript_id "ENSBTAT00000088726"; gene_id "MSTRG.420"; gene_name "PARL"; xloc "XLOC_000396"; ref_gene_id "ENSBTAG00000014460"; cmp_ref "ENSBTAT00000088726"; class_code "="; tss_id "TSS677";
1	StringTie	transcript	83301485	83312903	.	+	.	transcript_id "ENSBTAT00000045750"; gene_id "MSTRG.420"; gene_name "MAP6D1"; xloc "XLOC_000396"; ref_gene_id "ENSBTAG00000014459"; contained_in "MSTRG.420.7"; cmp_ref "ENSBTAT00000045750"; class_code "="; tss_id "TSS678";
1	StringTie	transcript	83416725	83420736	.	+	.	transcript_id "ENSBTAT00000019214"; gene_id "MSTRG.422"; gene_name "ENSBTAG00000014449"; xloc "XLOC_000397"; ref_gene_id "ENSBTAG00000014449"; cmp_ref "ENSBTAT00000019214"; class_code "="; tss_id "TSS683";
1	StringTie	transcript	83545091	83598852	.	+	.	transcript_id "ENSBTAT00000057293"; gene_id "MSTRG.425"; gene_name "KLHL6"; xloc "XLOC_000399"; ref_gene_id "ENSBTAG00000037951"; cmp_ref "ENSBTAT00000057293"; class_code "="; tss_id "TSS685";
1	StringTie	transcript	83653915	83911819	.	+	.	transcript_id "ENSBTAT00000090617"; gene_id "MSTRG.429"; gene_name "MCF2L2"; xloc "XLOC_000400"; ref_gene_id "ENSBTAG00000010394"; cmp_ref "ENSBTAT00000090617"; class_code "="; tss_id "TSS686";
1	StringTie	transcript	83653915	83911819	.	+	.	transcript_id "ENSBTAT00000013720"; gene_id "MSTRG.429"; gene_name "MCF2L2"; xloc "XLOC_000400"; ref_gene_id "ENSBTAG00000010394"; cmp_ref "ENSBTAT00000013720"; class_code "="; tss_id "TSS686";
1	StringTie	transcript	83704005	83911819	.	+	.	transcript_id "ENSBTAT00000091022"; gene_id "MSTRG.429"; gene_name "MCF2L2"; xloc "XLOC_000400"; ref_gene_id "ENSBTAG00000010394"; cmp_ref "ENSBTAT00000091022"; class_code "="; tss_id "TSS687";
1	ensembl	transcript	83914309	83918048	.	+	.	transcript_id "ENSBTAT00000116712"; gene_id "ENSBTAG00000058940"; gene_name "ENSBTAG00000058940"; xloc "XLOC_000401"; ref_gene_id "ENSBTAG00000058940"; cmp_ref "ENSBTAT00000116712"; class_code "="; tss_id "TSS688";
1	ensembl	transcript	83922240	83946264	.	+	.	transcript_id "ENSBTAT00000008608"; gene_id "ENSBTAG00000006552"; gene_name "LAMP3"; xloc "XLOC_000402"; ref_gene_id "ENSBTAG00000006552"; cmp_ref "ENSBTAT00000008608"; class_code "="; tss_id "TSS689";
1	ensembl	transcript	83922240	83952784	.	+	.	transcript_id "ENSBTAT00000072147"; gene_id "ENSBTAG00000006552"; gene_name "LAMP3"; xloc "XLOC_000402"; ref_gene_id "ENSBTAG00000006552"; cmp_ref "ENSBTAT00000072147"; class_code "="; tss_id "TSS689";
1	ensembl	transcript	83928858	83946264	.	+	.	transcript_id "ENSBTAT00000082490"; gene_id "ENSBTAG00000006552"; gene_name "LAMP3"; xloc "XLOC_000402"; ref_gene_id "ENSBTAG00000006552"; cmp_ref "ENSBTAT00000082490"; class_code "="; tss_id "TSS690";
1	StringTie	transcript	83960762	84002795	.	+	.	transcript_id "ENSBTAT00000095164"; gene_id "MSTRG.432"; gene_name "MCCC1"; xloc "XLOC_000403"; ref_gene_id "ENSBTAG00000006548"; cmp_ref "ENSBTAT00000095164"; class_code "="; tss_id "TSS691";
1	StringTie	transcript	83960762	84019438	.	+	.	transcript_id "ENSBTAT00000070998"; gene_id "MSTRG.432"; gene_name "MCCC1"; xloc "XLOC_000403"; ref_gene_id "ENSBTAG00000006548"; cmp_ref "ENSBTAT00000070998"; class_code "="; tss_id "TSS691";
1	StringTie	transcript	83960762	84019438	.	+	.	transcript_id "ENSBTAT00000069841"; gene_id "MSTRG.432"; gene_name "MCCC1"; xloc "XLOC_000403"; ref_gene_id "ENSBTAG00000006548"; cmp_ref "ENSBTAT00000069841"; class_code "="; tss_id "TSS691";
1	StringTie	transcript	83960762	84019438	.	+	.	transcript_id "ENSBTAT00000068793"; gene_id "MSTRG.432"; gene_name "MCCC1"; xloc "XLOC_000403"; ref_gene_id "ENSBTAG00000006548"; cmp_ref "ENSBTAT00000068793"; class_code "="; tss_id "TSS691";
1	StringTie	transcript	83960857	84019438	.	+	.	transcript_id "ENSBTAT00000072364"; gene_id "MSTRG.432"; gene_name "MCCC1"; xloc "XLOC_000403"; ref_gene_id "ENSBTAG00000006548"; cmp_ref "ENSBTAT00000072364"; class_code "="; tss_id "TSS692";
1	StringTie	transcript	83960857	84019438	.	+	.	transcript_id "ENSBTAT00000008604"; gene_id "MSTRG.432"; gene_name "MCCC1"; xloc "XLOC_000403"; ref_gene_id "ENSBTAG00000006548"; cmp_ref "ENSBTAT00000008604"; class_code "="; tss_id "TSS692";
1	StringTie	transcript	84042262	84076599	.	+	.	transcript_id "ENSBTAT00000017002"; gene_id "MSTRG.433"; gene_name "DCUN1D1"; xloc "XLOC_000404"; ref_gene_id "ENSBTAG00000012797"; cmp_ref "ENSBTAT00000017002"; class_code "="; tss_id "TSS693";
1	StringTie	transcript	84047403	84076599	.	+	.	transcript_id "ENSBTAT00000083735"; gene_id "MSTRG.433"; gene_name "DCUN1D1"; xloc "XLOC_000404"; ref_gene_id "ENSBTAG00000012797"; cmp_ref "ENSBTAT00000083735"; class_code "="; tss_id "TSS696";
1	StringTie	transcript	84092013	84097171	.	+	.	transcript_id "ENSBTAT00000110309"; gene_id "MSTRG.436"; gene_name "ENSBTAG00000063236"; xloc "XLOC_000406"; ref_gene_id "ENSBTAG00000063236"; cmp_ref "ENSBTAT00000110309"; class_code "="; tss_id "TSS700";
1	ensembl	transcript	85231689	85239728	.	+	.	transcript_id "ENSBTAT00000116600"; gene_id "ENSBTAG00000065627"; gene_name "ENSBTAG00000065627"; xloc "XLOC_000407"; ref_gene_id "ENSBTAG00000065627"; cmp_ref "ENSBTAT00000116600"; class_code "="; tss_id "TSS701";
1	ensembl	transcript	85236458	85239728	.	+	.	transcript_id "ENSBTAT00000095544"; gene_id "ENSBTAG00000065627"; gene_name "ENSBTAG00000065627"; xloc "XLOC_000407"; ref_gene_id "ENSBTAG00000065627"; cmp_ref "ENSBTAT00000095544"; class_code "="; tss_id "TSS702";
1	ensembl	transcript	85319153	85439068	.	+	.	transcript_id "ENSBTAT00000109892"; gene_id "ENSBTAG00000066179"; gene_name "ENSBTAG00000066179"; xloc "XLOC_000408"; ref_gene_id "ENSBTAG00000066179"; cmp_ref "ENSBTAT00000109892"; class_code "="; tss_id "TSS703";
1	ensembl	transcript	85319280	85437722	.	+	.	transcript_id "ENSBTAT00000100014"; gene_id "ENSBTAG00000066179"; gene_name "ENSBTAG00000066179"; xloc "XLOC_000408"; ref_gene_id "ENSBTAG00000066179"; cmp_ref "ENSBTAT00000100014"; class_code "="; tss_id "TSS704";
1	ensembl	transcript	85319308	85491812	.	+	.	transcript_id "ENSBTAT00000095279"; gene_id "ENSBTAG00000066179"; gene_name "ENSBTAG00000066179"; xloc "XLOC_000408"; ref_gene_id "ENSBTAG00000066179"; cmp_ref "ENSBTAT00000095279"; class_code "="; tss_id "TSS704";
1	ensembl	transcript	85319513	85418250	.	+	.	transcript_id "ENSBTAT00000111092"; gene_id "ENSBTAG00000066179"; gene_name "ENSBTAG00000066179"; xloc "XLOC_000408"; ref_gene_id "ENSBTAG00000066179"; cmp_ref "ENSBTAT00000111092"; class_code "="; tss_id "TSS705";
1	ensembl	transcript	85320761	85418428	.	+	.	transcript_id "ENSBTAT00000120142"; gene_id "ENSBTAG00000066179"; gene_name "ENSBTAG00000066179"; xloc "XLOC_000408"; ref_gene_id "ENSBTAG00000066179"; cmp_ref "ENSBTAT00000120142"; class_code "="; tss_id "TSS706";
1	StringTie	transcript	86035467	86040735	.	+	.	transcript_id "ENSBTAT00000032097"; gene_id "MSTRG.438"; gene_name "DNAJC19"; xloc "XLOC_000409"; ref_gene_id "ENSBTAG00000023513"; cmp_ref "ENSBTAT00000032097"; class_code "="; tss_id "TSS707";
1	StringTie	transcript	86318639	86371093	.	+	.	transcript_id "ENSBTAT00000002557"; gene_id "MSTRG.441"; gene_name "CCDC39"; xloc "XLOC_000411"; ref_gene_id "ENSBTAG00000001969"; cmp_ref "ENSBTAT00000002557"; class_code "="; tss_id "TSS709";
1	StringTie	transcript	86318697	86371093	.	+	.	transcript_id "ENSBTAT00000113954"; gene_id "MSTRG.441"; gene_name "CCDC39"; xloc "XLOC_000411"; ref_gene_id "ENSBTAG00000001969"; cmp_ref "ENSBTAT00000113954"; class_code "="; tss_id "TSS709";
1	StringTie	transcript	87028846	87337588	.	+	.	transcript_id "ENSBTAT00000126314"; gene_id "MSTRG.443"; gene_name "PEX5L"; xloc "XLOC_000412"; ref_gene_id "ENSBTAG00000013219"; cmp_ref "ENSBTAT00000126314"; class_code "="; tss_id "TSS710";
1	StringTie	transcript	87028968	87337588	.	+	.	transcript_id "ENSBTAT00000127218"; gene_id "MSTRG.443"; gene_name "PEX5L"; xloc "XLOC_000412"; ref_gene_id "ENSBTAG00000013219"; cmp_ref "ENSBTAT00000127218"; class_code "="; tss_id "TSS711";
1	StringTie	transcript	87028968	87337588	.	+	.	transcript_id "ENSBTAT00000123592"; gene_id "MSTRG.443"; gene_name "PEX5L"; xloc "XLOC_000412"; ref_gene_id "ENSBTAG00000013219"; cmp_ref "ENSBTAT00000123592"; class_code "="; tss_id "TSS711";
1	StringTie	transcript	87029045	87337588	.	+	.	transcript_id "ENSBTAT00000115452"; gene_id "MSTRG.443"; gene_name "PEX5L"; xloc "XLOC_000412"; ref_gene_id "ENSBTAG00000013219"; cmp_ref "ENSBTAT00000115452"; class_code "="; tss_id "TSS711";
1	StringTie	transcript	87029045	87337588	.	+	.	transcript_id "ENSBTAT00000099535"; gene_id "MSTRG.443"; gene_name "PEX5L"; xloc "XLOC_000412"; ref_gene_id "ENSBTAG00000013219"; cmp_ref "ENSBTAT00000099535"; class_code "="; tss_id "TSS711";
1	StringTie	transcript	87029045	87337588	.	+	.	transcript_id "ENSBTAT00000017592"; gene_id "MSTRG.443"; gene_name "PEX5L"; xloc "XLOC_000412"; ref_gene_id "ENSBTAG00000013219"; cmp_ref "ENSBTAT00000017592"; class_code "="; tss_id "TSS711";
1	StringTie	transcript	87101015	87366450	.	+	.	transcript_id "ENSBTAT00000071359"; gene_id "MSTRG.443"; gene_name "PEX5L"; xloc "XLOC_000412"; ref_gene_id "ENSBTAG00000013219"; cmp_ref "ENSBTAT00000071359"; class_code "="; tss_id "TSS712";
1	StringTie	transcript	87101015	87382423	.	+	.	transcript_id "ENSBTAT00000079053"; gene_id "MSTRG.443"; gene_name "PEX5L"; xloc "XLOC_000412"; ref_gene_id "ENSBTAG00000013219"; cmp_ref "ENSBTAT00000079053"; class_code "="; tss_id "TSS712";
1	StringTie	transcript	87518793	87536378	.	+	.	transcript_id "ENSBTAT00000003195"; gene_id "MSTRG.447"; gene_name "MRPL47"; xloc "XLOC_000414"; ref_gene_id "ENSBTAG00000002462"; cmp_ref "ENSBTAT00000003195"; class_code "="; tss_id "TSS714";
1	StringTie	transcript	87648347	87719584	.	+	.	transcript_id "ENSBTAT00000083809"; gene_id "MSTRG.449"; gene_name "GNB4"; xloc "XLOC_000415"; ref_gene_id "ENSBTAG00000002767"; cmp_ref "ENSBTAT00000083809"; class_code "="; tss_id "TSS715";
1	StringTie	transcript	87683188	87719584	.	+	.	transcript_id "ENSBTAT00000003589"; gene_id "MSTRG.449"; gene_name "GNB4"; xloc "XLOC_000415"; ref_gene_id "ENSBTAG00000002767"; cmp_ref "ENSBTAT00000003589"; class_code "="; tss_id "TSS716";
1	StringTie	transcript	87792827	87884590	.	+	.	transcript_id "ENSBTAT00000117225"; gene_id "MSTRG.456"; gene_name "KCNMB3"; xloc "XLOC_000417"; ref_gene_id "ENSBTAG00000009235"; cmp_ref "ENSBTAT00000117225"; class_code "="; tss_id "TSS718";
1	StringTie	transcript	87793383	87871295	.	+	.	transcript_id "ENSBTAT00000126479"; gene_id "MSTRG.456"; gene_name "KCNMB3"; xloc "XLOC_000417"; ref_gene_id "ENSBTAG00000009235"; cmp_ref "ENSBTAT00000126479"; class_code "="; tss_id "TSS719";
1	StringTie	transcript	87794743	87873766	.	+	.	transcript_id "ENSBTAT00000077570"; gene_id "MSTRG.456"; gene_name "KCNMB3"; xloc "XLOC_000417"; ref_gene_id "ENSBTAG00000009235"; cmp_ref "ENSBTAT00000077570"; class_code "="; tss_id "TSS720";
1	StringTie	transcript	87794743	87884590	.	+	.	transcript_id "ENSBTAT00000076265"; gene_id "MSTRG.456"; gene_name "KCNMB3"; xloc "XLOC_000417"; ref_gene_id "ENSBTAG00000009235"; cmp_ref "ENSBTAT00000076265"; class_code "="; tss_id "TSS720";
1	StringTie	transcript	87822831	87884590	.	+	.	transcript_id "ENSBTAT00000087845"; gene_id "MSTRG.456"; gene_name "KCNMB3"; xloc "XLOC_000417"; ref_gene_id "ENSBTAG00000009235"; cmp_ref "ENSBTAT00000087845"; class_code "="; tss_id "TSS721";
1	StringTie	transcript	87859818	87871295	.	+	.	transcript_id "ENSBTAT00000045571"; gene_id "MSTRG.456"; gene_name "KCNMB3"; xloc "XLOC_000417"; ref_gene_id "ENSBTAG00000009235"; cmp_ref "ENSBTAT00000045571"; class_code "="; tss_id "TSS722";
1	StringTie	transcript	87859818	87876605	.	+	.	transcript_id "ENSBTAT00000117774"; gene_id "MSTRG.456"; gene_name "KCNMB3"; xloc "XLOC_000417"; ref_gene_id "ENSBTAG00000009235"; cmp_ref "ENSBTAT00000117774"; class_code "="; tss_id "TSS722";
1	StringTie	transcript	88005950	88038700	.	+	.	transcript_id "ENSBTAT00000016535"; gene_id "MSTRG.460"; gene_name "ZMAT3"; xloc "XLOC_000419"; ref_gene_id "ENSBTAG00000012463"; cmp_ref "ENSBTAT00000016535"; class_code "="; tss_id "TSS724";
1	StringTie	transcript	88042738	88132287	.	+	.	transcript_id "ENSBTAT00000096945"; gene_id "MSTRG.461"; gene_name "ENSBTAG00000056773"; xloc "XLOC_000420"; ref_gene_id "ENSBTAG00000056773"; cmp_ref "ENSBTAT00000096945"; class_code "="; tss_id "TSS726";
1	StringTie	transcript	88112785	88115222	.	+	.	transcript_id "ENSBTAT00000111683"; gene_id "MSTRG.461"; gene_name "ENSBTAG00000056773"; xloc "XLOC_000420"; ref_gene_id "ENSBTAG00000056773"; cmp_ref "ENSBTAT00000111683"; class_code "="; tss_id "TSS727";
1	StringTie	transcript	88112791	88120290	.	+	.	transcript_id "ENSBTAT00000104951"; gene_id "MSTRG.461"; gene_name "ENSBTAG00000056773"; xloc "XLOC_000420"; ref_gene_id "ENSBTAG00000056773"; cmp_ref "ENSBTAT00000104951"; class_code "="; tss_id "TSS727";
1	StringTie	transcript	88112817	88131699	.	+	.	transcript_id "ENSBTAT00000126666"; gene_id "MSTRG.461"; gene_name "ENSBTAG00000056773"; xloc "XLOC_000420"; ref_gene_id "ENSBTAG00000056773"; cmp_ref "ENSBTAT00000126666"; class_code "="; tss_id "TSS727";
1	StringTie	transcript	88113295	88132287	.	+	.	transcript_id "ENSBTAT00000100778"; gene_id "MSTRG.461"; gene_name "ENSBTAG00000056773"; xloc "XLOC_000420"; ref_gene_id "ENSBTAG00000056773"; cmp_ref "ENSBTAT00000100778"; class_code "="; tss_id "TSS728";
1	StringTie	transcript	88082888	88085069	.	+	.	transcript_id "ENSBTAT00000135850"; gene_id "MSTRG.462"; gene_name "ENSBTAG00000070028"; xloc "XLOC_000421"; ref_gene_id "ENSBTAG00000070028"; cmp_ref "ENSBTAT00000135850"; class_code "="; tss_id "TSS729";
1	ensembl	transcript	88333835	88336704	.	+	.	transcript_id "ENSBTAT00000119480"; gene_id "ENSBTAG00000067377"; gene_name "ENSBTAG00000067377"; xloc "XLOC_000423"; ref_gene_id "ENSBTAG00000067377"; cmp_ref "ENSBTAT00000119480"; class_code "="; tss_id "TSS731";
1	ensembl	transcript	88334482	88336567	.	+	.	transcript_id "ENSBTAT00000120362"; gene_id "ENSBTAG00000067377"; gene_name "ENSBTAG00000067377"; xloc "XLOC_000423"; ref_gene_id "ENSBTAG00000067377"; cmp_ref "ENSBTAT00000120362"; class_code "="; tss_id "TSS732";
1	ensembl	transcript	88334870	88335280	.	+	.	transcript_id "ENSBTAT00000126177"; gene_id "ENSBTAG00000067377"; gene_name "ENSBTAG00000067377"; xloc "XLOC_000423"; ref_gene_id "ENSBTAG00000067377"; cmp_ref "ENSBTAT00000126177"; class_code "="; tss_id "TSS733";
1	StringTie	transcript	88340909	88353063	.	+	.	transcript_id "ENSBTAT00000066297"; gene_id "MSTRG.465"; gene_name "ENSBTAG00000035144"; xloc "XLOC_000424"; ref_gene_id "ENSBTAG00000035144"; cmp_ref "ENSBTAT00000066297"; class_code "="; tss_id "TSS734";
1	StringTie	transcript	88408015	88412432	.	+	.	transcript_id "ENSBTAT00000097892"; gene_id "MSTRG.469"; gene_name "ENSBTAG00000062423"; xloc "XLOC_000426"; ref_gene_id "ENSBTAG00000062423"; cmp_ref "ENSBTAT00000097892"; class_code "="; tss_id "TSS736";
1	ensembl	transcript	88717610	88724186	.	+	.	transcript_id "ENSBTAT00000094147"; gene_id "ENSBTAG00000067628"; gene_name "ENSBTAG00000067628"; xloc "XLOC_000427"; ref_gene_id "ENSBTAG00000067628"; cmp_ref "ENSBTAT00000094147"; class_code "="; tss_id "TSS737";
1	ensembl	transcript	89663557	89699287	.	+	.	transcript_id "ENSBTAT00000126972"; gene_id "ENSBTAG00000062777"; gene_name "ENSBTAG00000062777"; xloc "XLOC_000429"; ref_gene_id "ENSBTAG00000062777"; cmp_ref "ENSBTAT00000126972"; class_code "="; tss_id "TSS739";
1	StringTie	transcript	90080117	90205347	.	+	.	transcript_id "ENSBTAT00000087441"; gene_id "MSTRG.471"; gene_name "TBL1XR1"; xloc "XLOC_000430"; ref_gene_id "ENSBTAG00000021910"; cmp_ref "ENSBTAT00000087441"; class_code "="; tss_id "TSS743";
1	StringTie	transcript	90118703	90205347	.	+	.	transcript_id "ENSBTAT00000029211"; gene_id "MSTRG.471"; gene_name "TBL1XR1"; xloc "XLOC_000430"; ref_gene_id "ENSBTAG00000021910"; cmp_ref "ENSBTAT00000029211"; class_code "="; tss_id "TSS744";
1	ensembl	transcript	90293344	90305352	.	+	.	transcript_id "ENSBTAT00000108694"; gene_id "ENSBTAG00000059507"; gene_name "ENSBTAG00000059507"; xloc "XLOC_000431"; ref_gene_id "ENSBTAG00000059507"; cmp_ref "ENSBTAT00000108694"; class_code "="; tss_id "TSS745";
1	ensembl	transcript	90293344	90305352	.	+	.	transcript_id "ENSBTAT00000102363"; gene_id "ENSBTAG00000059507"; gene_name "ENSBTAG00000059507"; xloc "XLOC_000431"; ref_gene_id "ENSBTAG00000059507"; cmp_ref "ENSBTAT00000102363"; class_code "="; tss_id "TSS745";
1	ensembl	transcript	90293943	90305466	.	+	.	transcript_id "ENSBTAT00000088081"; gene_id "ENSBTAG00000059507"; gene_name "ENSBTAG00000059507"; xloc "XLOC_000431"; ref_gene_id "ENSBTAG00000059507"; cmp_ref "ENSBTAT00000088081"; class_code "="; tss_id "TSS746";
1	ensembl	transcript	90293946	90305466	.	+	.	transcript_id "ENSBTAT00000115286"; gene_id "ENSBTAG00000059507"; gene_name "ENSBTAG00000059507"; xloc "XLOC_000431"; ref_gene_id "ENSBTAG00000059507"; cmp_ref "ENSBTAT00000115286"; class_code "="; tss_id "TSS746";
1	ensembl	transcript	90293946	90543117	.	+	.	transcript_id "ENSBTAT00000101756"; gene_id "ENSBTAG00000059887"; gene_name "ENSBTAG00000059887"; xloc "XLOC_000431"; ref_gene_id "ENSBTAG00000059887"; cmp_ref "ENSBTAT00000101756"; class_code "="; tss_id "TSS746";
1	ensembl	transcript	90743288	90956173	.	+	.	transcript_id "ENSBTAT00000108173"; gene_id "ENSBTAG00000055436"; gene_name "ENSBTAG00000055436"; xloc "XLOC_000432"; ref_gene_id "ENSBTAG00000055436"; cmp_ref "ENSBTAT00000108173"; class_code "="; tss_id "TSS747";
1	ensembl	transcript	91289342	91365153	.	+	.	transcript_id "ENSBTAT00000124168"; gene_id "ENSBTAG00000064385"; gene_name "ENSBTAG00000064385"; xloc "XLOC_000433"; ref_gene_id "ENSBTAG00000064385"; cmp_ref "ENSBTAT00000124168"; class_code "="; tss_id "TSS748";
1	ensembl	transcript	91289342	91365153	.	+	.	transcript_id "ENSBTAT00000093720"; gene_id "ENSBTAG00000064385"; gene_name "ENSBTAG00000064385"; xloc "XLOC_000433"; ref_gene_id "ENSBTAG00000064385"; cmp_ref "ENSBTAT00000093720"; class_code "="; tss_id "TSS748";
1	ensembl	transcript	91289342	91399109	.	+	.	transcript_id "ENSBTAT00000103551"; gene_id "ENSBTAG00000064385"; gene_name "ENSBTAG00000064385"; xloc "XLOC_000433"; ref_gene_id "ENSBTAG00000064385"; cmp_ref "ENSBTAT00000103551"; class_code "="; tss_id "TSS748";
1	ensembl	transcript	91289342	91419749	.	+	.	transcript_id "ENSBTAT00000100413"; gene_id "ENSBTAG00000064385"; gene_name "ENSBTAG00000064385"; xloc "XLOC_000433"; ref_gene_id "ENSBTAG00000064385"; cmp_ref "ENSBTAT00000100413"; class_code "="; tss_id "TSS748";
1	StringTie	transcript	91602452	91603343	.	+	.	transcript_id "ENSBTAT00000086735"; gene_id "MSTRG.473"; gene_name "ENSBTAG00000054712"; xloc "XLOC_000435"; ref_gene_id "ENSBTAG00000054712"; cmp_ref "ENSBTAT00000086735"; class_code "="; tss_id "TSS750";
1	StringTie	transcript	92816526	92845710	.	+	.	transcript_id "ENSBTAT00000129504"; gene_id "MSTRG.477"; gene_name "ENSBTAG00000068427"; xloc "XLOC_000438"; ref_gene_id "ENSBTAG00000068427"; cmp_ref "ENSBTAT00000129504"; class_code "="; tss_id "TSS753";
1	StringTie	transcript	92840166	92845710	.	+	.	transcript_id "ENSBTAT00000127736"; gene_id "MSTRG.477"; gene_name "ENSBTAG00000068427"; xloc "XLOC_000438"; ref_gene_id "ENSBTAG00000068427"; cmp_ref "ENSBTAT00000127736"; class_code "="; tss_id "TSS754";
1	StringTie	transcript	93683086	93683515	.	+	.	transcript_id "ENSBTAT00000016454"; gene_id "MSTRG.479"; gene_name "ENSBTAG00000012401"; xloc "XLOC_000439"; ref_gene_id "ENSBTAG00000012401"; cmp_ref "ENSBTAT00000016454"; class_code "="; tss_id "TSS755";
1	ensembl	transcript	94320212	94597998	.	+	.	transcript_id "ENSBTAT00000061217"; gene_id "ENSBTAG00000031802"; gene_name "SPATA16"; xloc "XLOC_000440"; ref_gene_id "ENSBTAG00000031802"; cmp_ref "ENSBTAT00000061217"; class_code "="; tss_id "TSS756";
1	ensembl	transcript	94769572	94799013	.	+	.	transcript_id "ENSBTAT00000125845"; gene_id "ENSBTAG00000056212"; gene_name "ENSBTAG00000056212"; xloc "XLOC_000441"; ref_gene_id "ENSBTAG00000056212"; cmp_ref "ENSBTAT00000125845"; class_code "="; tss_id "TSS757";
1	StringTie	transcript	94818907	94882838	.	+	.	transcript_id "ENSBTAT00000026745"; gene_id "MSTRG.481"; gene_name "NCEH1"; xloc "XLOC_000442"; ref_gene_id "ENSBTAG00000020073"; cmp_ref "ENSBTAT00000026745"; class_code "="; tss_id "TSS758";
1	StringTie	transcript	94984481	95001893	.	+	.	transcript_id "ENSBTAT00000025281"; gene_id "MSTRG.482"; gene_name "TNFSF10"; xloc "XLOC_000443"; ref_gene_id "ENSBTAG00000018994"; cmp_ref "ENSBTAT00000025281"; class_code "="; tss_id "TSS759";
1	StringTie	transcript	94985087	95004262	.	+	.	transcript_id "ENSBTAT00000090028"; gene_id "MSTRG.482"; gene_name "TNFSF10"; xloc "XLOC_000443"; ref_gene_id "ENSBTAG00000018994"; cmp_ref "ENSBTAT00000090028"; class_code "="; tss_id "TSS760";
1	StringTie	transcript	94985313	95004262	.	+	.	transcript_id "ENSBTAT00000132319"; gene_id "MSTRG.482"; gene_name "TNFSF10"; xloc "XLOC_000443"; ref_gene_id "ENSBTAG00000018994"; cmp_ref "ENSBTAT00000132319"; class_code "="; tss_id "TSS761";
1	StringTie	transcript	94985330	95004262	.	+	.	transcript_id "ENSBTAT00000091704"; gene_id "MSTRG.482"; gene_name "TNFSF10"; xloc "XLOC_000443"; ref_gene_id "ENSBTAG00000018994"; cmp_ref "ENSBTAT00000091704"; class_code "="; tss_id "TSS761";
1	ensembl	transcript	95029115	95032408	.	+	.	transcript_id "ENSBTAT00000014446"; gene_id "ENSBTAG00000010874"; gene_name "GHSR"; xloc "XLOC_000444"; ref_gene_id "ENSBTAG00000010874"; cmp_ref "ENSBTAT00000014446"; class_code "="; tss_id "TSS764";
1	StringTie	transcript	95468717	95478810	.	+	.	transcript_id "ENSBTAT00000126213"; gene_id "MSTRG.485"; gene_name "ENSBTAG00000063510"; xloc "XLOC_000445"; ref_gene_id "ENSBTAG00000063510"; cmp_ref "ENSBTAT00000126213"; class_code "="; tss_id "TSS765";
1	StringTie	transcript	95479072	95485091	.	+	.	transcript_id "ENSBTAT00000095638"; gene_id "MSTRG.486"; gene_name "ENSBTAG00000069611"; xloc "XLOC_000446"; ref_gene_id "ENSBTAG00000069611"; cmp_ref "ENSBTAT00000095638"; class_code "="; tss_id "TSS766";
1	ensembl	transcript	95598500	95600354	.	+	.	transcript_id "ENSBTAT00000122486"; gene_id "ENSBTAG00000055752"; gene_name "ENSBTAG00000055752"; xloc "XLOC_000447"; ref_gene_id "ENSBTAG00000055752"; cmp_ref "ENSBTAT00000122486"; class_code "="; tss_id "TSS767";
1	StringTie	transcript	95687448	95963604	.	+	.	transcript_id "ENSBTAT00000075738"; gene_id "MSTRG.487"; gene_name "PLD1"; xloc "XLOC_000448"; ref_gene_id "ENSBTAG00000017490"; cmp_ref "ENSBTAT00000075738"; class_code "="; tss_id "TSS768";
1	StringTie	transcript	95750197	95909136	.	+	.	transcript_id "ENSBTAT00000076794"; gene_id "MSTRG.487"; gene_name "PLD1"; xloc "XLOC_000448"; ref_gene_id "ENSBTAG00000017490"; cmp_ref "ENSBTAT00000076794"; class_code "="; tss_id "TSS769";
1	StringTie	transcript	95750197	95909136	.	+	.	transcript_id "ENSBTAT00000045023"; gene_id "MSTRG.487"; gene_name "PLD1"; xloc "XLOC_000448"; ref_gene_id "ENSBTAG00000017490"; cmp_ref "ENSBTAT00000045023"; class_code "="; tss_id "TSS769";
1	StringTie	transcript	95750197	95963604	.	+	.	transcript_id "ENSBTAT00000068010"; gene_id "MSTRG.487"; gene_name "PLD1"; xloc "XLOC_000448"; ref_gene_id "ENSBTAG00000017490"; cmp_ref "ENSBTAT00000068010"; class_code "="; tss_id "TSS769";
1	StringTie	transcript	96006681	96017898	.	+	.	transcript_id "ENSBTAT00000113814"; gene_id "MSTRG.491"; gene_name "ENSBTAG00000061452"; xloc "XLOC_000449"; ref_gene_id "ENSBTAG00000061452"; cmp_ref "ENSBTAT00000113814"; class_code "="; tss_id "TSS770";
1	StringTie	transcript	96021916	96127544	.	+	.	transcript_id "ENSBTAT00000131913"; gene_id "MSTRG.492"; gene_name "ENSBTAG00000067347"; xloc "XLOC_000450"; ref_gene_id "ENSBTAG00000067347"; cmp_ref "ENSBTAT00000131913"; class_code "="; tss_id "TSS771";
1	StringTie	transcript	96221931	96432769	.	+	.	transcript_id "ENSBTAT00000068839"; gene_id "MSTRG.492"; gene_name "TNIK"; xloc "XLOC_000450"; ref_gene_id "ENSBTAG00000011742"; cmp_ref "ENSBTAT00000068839"; class_code "="; tss_id "TSS773";
1	StringTie	transcript	96253699	96432769	.	+	.	transcript_id "ENSBTAT00000015600"; gene_id "MSTRG.492"; gene_name "TNIK"; xloc "XLOC_000450"; ref_gene_id "ENSBTAG00000011742"; contained_in "ENSBTAT00000068839"; cmp_ref "ENSBTAT00000015600"; class_code "="; tss_id "TSS774";
1	ensembl	transcript	96452924	96483056	.	+	.	transcript_id "ENSBTAT00000067947"; gene_id "ENSBTAG00000005386"; gene_name "SLC2A2"; xloc "XLOC_000451"; ref_gene_id "ENSBTAG00000005386"; cmp_ref "ENSBTAT00000067947"; class_code "="; tss_id "TSS775";
1	ensembl	transcript	96452924	96483056	.	+	.	transcript_id "ENSBTAT00000055725"; gene_id "ENSBTAG00000005386"; gene_name "SLC2A2"; xloc "XLOC_000451"; ref_gene_id "ENSBTAG00000005386"; cmp_ref "ENSBTAT00000055725"; class_code "="; tss_id "TSS775";
1	ensembl	transcript	96460413	96483056	.	+	.	transcript_id "ENSBTAT00000073565"; gene_id "ENSBTAG00000005386"; gene_name "SLC2A2"; xloc "XLOC_000451"; ref_gene_id "ENSBTAG00000005386"; cmp_ref "ENSBTAT00000073565"; class_code "="; tss_id "TSS776";
1	ensembl	transcript	96533257	96534222	.	+	.	transcript_id "ENSBTAT00000089060"; gene_id "ENSBTAG00000061296"; gene_name "ENSBTAG00000061296"; xloc "XLOC_000452"; ref_gene_id "ENSBTAG00000061296"; cmp_ref "ENSBTAT00000089060"; class_code "="; tss_id "TSS777";
1	StringTie	transcript	96540930	96558623	.	+	.	transcript_id "ENSBTAT00000013947"; gene_id "MSTRG.493"; gene_name "EIF5A2"; xloc "XLOC_000453"; ref_gene_id "ENSBTAG00000010550"; cmp_ref "ENSBTAT00000013947"; class_code "="; tss_id "TSS778";
1	StringTie	transcript	96541095	96558623	.	+	.	transcript_id "ENSBTAT00000079770"; gene_id "MSTRG.493"; gene_name "EIF5A2"; xloc "XLOC_000453"; ref_gene_id "ENSBTAG00000010550"; cmp_ref "ENSBTAT00000079770"; class_code "="; tss_id "TSS779";
1	StringTie	transcript	96541095	96560504	.	+	.	transcript_id "ENSBTAT00000093187"; gene_id "MSTRG.493"; gene_name "EIF5A2"; xloc "XLOC_000453"; ref_gene_id "ENSBTAG00000010550"; cmp_ref "ENSBTAT00000093187"; class_code "="; tss_id "TSS779";
1	StringTie	transcript	96572443	96576956	.	+	.	transcript_id "ENSBTAT00000018153"; gene_id "MSTRG.494"; gene_name "RPL22L1"; xloc "XLOC_000454"; ref_gene_id "ENSBTAG00000007394"; cmp_ref "ENSBTAT00000018153"; class_code "="; tss_id "TSS780";
1	StringTie	transcript	96572514	96576956	.	+	.	transcript_id "ENSBTAT00000126872"; gene_id "MSTRG.494"; gene_name "RPL22L1"; xloc "XLOC_000454"; ref_gene_id "ENSBTAG00000007394"; cmp_ref "ENSBTAT00000126872"; class_code "="; tss_id "TSS780";
1	ensembl	transcript	96745144	96748045	.	+	.	transcript_id "ENSBTAT00000121394"; gene_id "ENSBTAG00000063557"; gene_name "ENSBTAG00000063557"; xloc "XLOC_000456"; ref_gene_id "ENSBTAG00000063557"; cmp_ref "ENSBTAT00000121394"; class_code "="; tss_id "TSS782";
1	ensembl	transcript	96745258	96749245	.	+	.	transcript_id "ENSBTAT00000124544"; gene_id "ENSBTAG00000063557"; gene_name "ENSBTAG00000063557"; xloc "XLOC_000456"; ref_gene_id "ENSBTAG00000063557"; cmp_ref "ENSBTAT00000124544"; class_code "="; tss_id "TSS783";
1	ensembl	transcript	96745329	96749301	.	+	.	transcript_id "ENSBTAT00000125869"; gene_id "ENSBTAG00000063557"; gene_name "ENSBTAG00000063557"; xloc "XLOC_000456"; ref_gene_id "ENSBTAG00000063557"; cmp_ref "ENSBTAT00000125869"; class_code "="; tss_id "TSS783";
1	ensembl	transcript	96745357	96748148	.	+	.	transcript_id "ENSBTAT00000121055"; gene_id "ENSBTAG00000063557"; gene_name "ENSBTAG00000063557"; xloc "XLOC_000456"; ref_gene_id "ENSBTAG00000063557"; cmp_ref "ENSBTAT00000121055"; class_code "="; tss_id "TSS783";
1	ensembl	transcript	96745359	96747595	.	+	.	transcript_id "ENSBTAT00000089045"; gene_id "ENSBTAG00000063557"; gene_name "ENSBTAG00000063557"; xloc "XLOC_000456"; ref_gene_id "ENSBTAG00000063557"; cmp_ref "ENSBTAT00000089045"; class_code "="; tss_id "TSS784";
1	ensembl	transcript	96756141	96757330	.	+	.	transcript_id "ENSBTAT00000117615"; gene_id "ENSBTAG00000057934"; gene_name "ENSBTAG00000057934"; xloc "XLOC_000457"; ref_gene_id "ENSBTAG00000057934"; cmp_ref "ENSBTAT00000117615"; class_code "="; tss_id "TSS785";
1	ensembl	transcript	96865068	96974741	.	+	.	transcript_id "ENSBTAT00000032016"; gene_id "ENSBTAG00000016323"; gene_name "SLC7A14"; xloc "XLOC_000458"; ref_gene_id "ENSBTAG00000016323"; cmp_ref "ENSBTAT00000032016"; class_code "="; tss_id "TSS786";
1	StringTie	transcript	97193147	97195899	.	+	.	transcript_id "ENSBTAT00000123150"; gene_id "MSTRG.498"; gene_name "ENSBTAG00000066029"; xloc "XLOC_000460"; ref_gene_id "ENSBTAG00000066029"; cmp_ref "ENSBTAT00000123150"; class_code "="; tss_id "TSS788";
1	StringTie	transcript	97196014	97216832	.	+	.	transcript_id "ENSBTAT00000133312"; gene_id "MSTRG.499"; gene_name "PHC3"; xloc "XLOC_000461"; ref_gene_id "ENSBTAG00000013938"; cmp_ref "ENSBTAT00000133312"; class_code "="; tss_id "TSS789";
1	StringTie	transcript	97196087	97266319	.	+	.	transcript_id "ENSBTAT00000066794"; gene_id "MSTRG.499"; gene_name "PHC3"; xloc "XLOC_000461"; ref_gene_id "ENSBTAG00000013938"; cmp_ref "ENSBTAT00000066794"; class_code "="; tss_id "TSS789";
1	StringTie	transcript	97196197	97272236	.	+	.	transcript_id "ENSBTAT00000073548"; gene_id "MSTRG.499"; gene_name "PHC3"; xloc "XLOC_000461"; ref_gene_id "ENSBTAG00000013938"; cmp_ref "ENSBTAT00000073548"; class_code "="; tss_id "TSS790";
1	StringTie	transcript	97196197	97272236	.	+	.	transcript_id "ENSBTAT00000071538"; gene_id "MSTRG.499"; gene_name "PHC3"; xloc "XLOC_000461"; ref_gene_id "ENSBTAG00000013938"; cmp_ref "ENSBTAT00000071538"; class_code "="; tss_id "TSS790";
1	StringTie	transcript	97196214	97272236	.	+	.	transcript_id "ENSBTAT00000069915"; gene_id "MSTRG.499"; gene_name "PHC3"; xloc "XLOC_000461"; ref_gene_id "ENSBTAG00000013938"; cmp_ref "ENSBTAT00000069915"; class_code "="; tss_id "TSS790";
1	StringTie	transcript	97196214	97272236	.	+	.	transcript_id "ENSBTAT00000018519"; gene_id "MSTRG.499"; gene_name "PHC3"; xloc "XLOC_000461"; ref_gene_id "ENSBTAG00000013938"; cmp_ref "ENSBTAT00000018519"; class_code "="; tss_id "TSS790";
1	StringTie	transcript	97198582	97272236	.	+	.	transcript_id "ENSBTAT00000066397"; gene_id "MSTRG.499"; gene_name "PHC3"; xloc "XLOC_000461"; ref_gene_id "ENSBTAG00000013938"; cmp_ref "ENSBTAT00000066397"; class_code "="; tss_id "TSS791";
1	StringTie	transcript	97388278	97411688	.	+	.	transcript_id "ENSBTAT00000100978"; gene_id "MSTRG.503"; gene_name "ENSBTAG00000067365"; xloc "XLOC_000464"; ref_gene_id "ENSBTAG00000067365"; cmp_ref "ENSBTAT00000100978"; class_code "="; tss_id "TSS795";
1	ensembl	transcript	97514488	97541167	.	+	.	transcript_id "ENSBTAT00000088695"; gene_id "ENSBTAG00000060305"; gene_name "LRRC31"; xloc "XLOC_000465"; ref_gene_id "ENSBTAG00000060305"; cmp_ref "ENSBTAT00000088695"; class_code "="; tss_id "TSS796";
1	ensembl	transcript	97561031	97581518	.	+	.	transcript_id "ENSBTAT00000096772"; gene_id "ENSBTAG00000006409"; gene_name "LRRC34"; xloc "XLOC_000466"; ref_gene_id "ENSBTAG00000006409"; cmp_ref "ENSBTAT00000096772"; class_code "="; tss_id "TSS797";
1	ensembl	transcript	97562264	97581518	.	+	.	transcript_id "ENSBTAT00000088260"; gene_id "ENSBTAG00000006409"; gene_name "LRRC34"; xloc "XLOC_000466"; ref_gene_id "ENSBTAG00000006409"; cmp_ref "ENSBTAT00000088260"; class_code "="; tss_id "TSS798";
1	ensembl	transcript	97562944	97581518	.	+	.	transcript_id "ENSBTAT00000120389"; gene_id "ENSBTAG00000006409"; gene_name "LRRC34"; xloc "XLOC_000466"; ref_gene_id "ENSBTAG00000006409"; cmp_ref "ENSBTAT00000120389"; class_code "="; tss_id "TSS799";
1	ensembl	transcript	97562944	97581518	.	+	.	transcript_id "ENSBTAT00000044885"; gene_id "ENSBTAG00000006409"; gene_name "LRRC34"; xloc "XLOC_000466"; ref_gene_id "ENSBTAG00000006409"; cmp_ref "ENSBTAT00000044885"; class_code "="; tss_id "TSS799";
1	StringTie	transcript	97604155	97609716	.	+	.	transcript_id "ENSBTAT00000017467"; gene_id "MSTRG.507"; gene_name "ACTRT3"; xloc "XLOC_000467"; ref_gene_id "ENSBTAG00000013141"; cmp_ref "ENSBTAT00000017467"; class_code "="; tss_id "TSS800";
1	StringTie	transcript	97604375	97609716	.	+	.	transcript_id "ENSBTAT00000071730"; gene_id "MSTRG.507"; gene_name "ACTRT3"; xloc "XLOC_000467"; ref_gene_id "ENSBTAG00000013141"; cmp_ref "ENSBTAT00000071730"; class_code "="; tss_id "TSS801";
1	StringTie	transcript	97604463	97609716	.	+	.	transcript_id "ENSBTAT00000110641"; gene_id "MSTRG.507"; gene_name "ACTRT3"; xloc "XLOC_000467"; ref_gene_id "ENSBTAG00000013141"; cmp_ref "ENSBTAT00000110641"; class_code "="; tss_id "TSS801";
1	StringTie	transcript	97692611	98348898	.	+	.	transcript_id "ENSBTAT00000007717"; gene_id "MSTRG.508"; gene_name "MECOM"; xloc "XLOC_000469"; ref_gene_id "ENSBTAG00000005871"; cmp_ref "ENSBTAT00000007717"; class_code "="; tss_id "TSS804";
1	StringTie	transcript	97955261	98348898	.	+	.	transcript_id "ENSBTAT00000078481"; gene_id "MSTRG.508"; gene_name "MECOM"; xloc "XLOC_000469"; ref_gene_id "ENSBTAG00000005871"; cmp_ref "ENSBTAT00000078481"; class_code "="; tss_id "TSS806";
1	StringTie	transcript	97955463	98348898	.	+	.	transcript_id "ENSBTAT00000078562"; gene_id "MSTRG.508"; gene_name "MECOM"; xloc "XLOC_000469"; ref_gene_id "ENSBTAG00000005871"; cmp_ref "ENSBTAT00000078562"; class_code "="; tss_id "TSS807";
1	StringTie	transcript	98280069	98348898	.	+	.	transcript_id "ENSBTAT00000070527"; gene_id "MSTRG.508"; gene_name "MECOM"; xloc "XLOC_000469"; ref_gene_id "ENSBTAG00000005871"; cmp_ref "ENSBTAT00000070527"; class_code "="; tss_id "TSS809";
1	StringTie	transcript	98281891	98348898	.	+	.	transcript_id "ENSBTAT00000079180"; gene_id "MSTRG.508"; gene_name "MECOM"; xloc "XLOC_000469"; ref_gene_id "ENSBTAG00000005871"; cmp_ref "ENSBTAT00000079180"; class_code "="; tss_id "TSS811";
1	StringTie	transcript	99361953	99445887	.	+	.	transcript_id "ENSBTAT00000024928"; gene_id "MSTRG.509"; gene_name "GOLIM4"; xloc "XLOC_000470"; ref_gene_id "ENSBTAG00000018727"; cmp_ref "ENSBTAT00000024928"; class_code "="; tss_id "TSS814";
1	StringTie	transcript	99361966	99445887	.	+	.	transcript_id "ENSBTAT00000063751"; gene_id "MSTRG.509"; gene_name "GOLIM4"; xloc "XLOC_000470"; ref_gene_id "ENSBTAG00000018727"; cmp_ref "ENSBTAT00000063751"; class_code "="; tss_id "TSS814";
1	StringTie	transcript	99744376	99789370	.	+	.	transcript_id "ENSBTAT00000076471"; gene_id "MSTRG.510"; gene_name "PDCD10"; xloc "XLOC_000471"; ref_gene_id "ENSBTAG00000031709"; cmp_ref "ENSBTAT00000076471"; class_code "="; tss_id "TSS815";
1	StringTie	transcript	99744376	99792182	.	+	.	transcript_id "ENSBTAT00000044960"; gene_id "MSTRG.510"; gene_name "PDCD10"; xloc "XLOC_000471"; ref_gene_id "ENSBTAG00000031709"; cmp_ref "ENSBTAT00000044960"; class_code "="; tss_id "TSS815";
1	StringTie	transcript	99744376	99804792	.	+	.	transcript_id "ENSBTAT00000067373"; gene_id "MSTRG.510"; gene_name "PDCD10"; xloc "XLOC_000471"; ref_gene_id "ENSBTAG00000031709"; cmp_ref "ENSBTAT00000067373"; class_code "="; tss_id "TSS815";
1	ensembl	transcript	99823498	99990583	.	+	.	transcript_id "ENSBTAT00000081178"; gene_id "ENSBTAG00000031618"; gene_name "WDR49"; xloc "XLOC_000472"; ref_gene_id "ENSBTAG00000031618"; cmp_ref "ENSBTAT00000081178"; class_code "="; tss_id "TSS816";
1	ensembl	transcript	99870773	99990583	.	+	.	transcript_id "ENSBTAT00000044820"; gene_id "ENSBTAG00000031618"; gene_name "WDR49"; xloc "XLOC_000472"; ref_gene_id "ENSBTAG00000031618"; cmp_ref "ENSBTAT00000044820"; class_code "="; tss_id "TSS817";
1	ensembl	transcript	99995832	100031888	.	+	.	transcript_id "ENSBTAT00000015176"; gene_id "ENSBTAG00000011423"; gene_name "SERPINI2"; xloc "XLOC_000473"; ref_gene_id "ENSBTAG00000011423"; cmp_ref "ENSBTAT00000015176"; class_code "="; tss_id "TSS818";
1	ensembl	transcript	100083002	100206264	.	+	.	transcript_id "ENSBTAT00000105067"; gene_id "ENSBTAG00000035710"; gene_name "ZBBX"; xloc "XLOC_000474"; ref_gene_id "ENSBTAG00000035710"; cmp_ref "ENSBTAT00000105067"; class_code "="; tss_id "TSS819";
1	ensembl	transcript	100083002	100206264	.	+	.	transcript_id "ENSBTAT00000061334"; gene_id "ENSBTAG00000035710"; gene_name "ZBBX"; xloc "XLOC_000474"; ref_gene_id "ENSBTAG00000035710"; cmp_ref "ENSBTAT00000061334"; class_code "="; tss_id "TSS819";
1	ensembl	transcript	100098900	100161383	.	+	.	transcript_id "ENSBTAT00000082913"; gene_id "ENSBTAG00000035710"; gene_name "ZBBX"; xloc "XLOC_000474"; ref_gene_id "ENSBTAG00000035710"; cmp_ref "ENSBTAT00000082913"; class_code "="; tss_id "TSS820";
1	StringTie	transcript	101522656	101601155	.	+	.	transcript_id "ENSBTAT00000014794"; gene_id "MSTRG.513"; gene_name "BCHE"; xloc "XLOC_000476"; ref_gene_id "ENSBTAG00000011139"; cmp_ref "ENSBTAT00000014794"; class_code "="; tss_id "TSS822";
1	StringTie	transcript	101522656	101608729	.	+	.	transcript_id "ENSBTAT00000068356"; gene_id "MSTRG.513"; gene_name "BCHE"; xloc "XLOC_000476"; ref_gene_id "ENSBTAG00000011139"; cmp_ref "ENSBTAT00000068356"; class_code "="; tss_id "TSS822";
1	ensembl	transcript	102245000	102245605	.	+	.	transcript_id "ENSBTAT00000080895"; gene_id "ENSBTAG00000055191"; gene_name "ENSBTAG00000055191"; xloc "XLOC_000479"; ref_gene_id "ENSBTAG00000055191"; cmp_ref "ENSBTAT00000080895"; class_code "="; tss_id "TSS825";
1	ensembl	transcript	102267915	102388519	.	+	.	transcript_id "ENSBTAT00000095947"; gene_id "ENSBTAG00000006975"; gene_name "SI"; xloc "XLOC_000480"; ref_gene_id "ENSBTAG00000006975"; cmp_ref "ENSBTAT00000095947"; class_code "="; tss_id "TSS826";
1	ensembl	transcript	102272282	102388519	.	+	.	transcript_id "ENSBTAT00000023366"; gene_id "ENSBTAG00000006975"; gene_name "SI"; xloc "XLOC_000480"; ref_gene_id "ENSBTAG00000006975"; cmp_ref "ENSBTAT00000023366"; class_code "="; tss_id "TSS827";
1	ensembl	transcript	104406285	104407339	.	+	.	transcript_id "ENSBTAT00000036586"; gene_id "ENSBTAG00000025847"; gene_name "ENSBTAG00000025847"; xloc "XLOC_000484"; ref_gene_id "ENSBTAG00000025847"; cmp_ref "ENSBTAT00000036586"; class_code "="; tss_id "TSS831";
1	ensembl	transcript	104942926	104952682	.	+	.	transcript_id "ENSBTAT00000089526"; gene_id "ENSBTAG00000057657"; gene_name "ENSBTAG00000057657"; xloc "XLOC_000485"; ref_gene_id "ENSBTAG00000057657"; cmp_ref "ENSBTAT00000089526"; class_code "="; tss_id "TSS832";
1	ensembl	transcript	105078833	105079937	.	+	.	transcript_id "ENSBTAT00000128593"; gene_id "ENSBTAG00000060829"; gene_name "ENSBTAG00000060829"; xloc "XLOC_000486"; ref_gene_id "ENSBTAG00000060829"; cmp_ref "ENSBTAT00000128593"; class_code "="; tss_id "TSS833";
1	ensembl	transcript	105776641	105786591	.	+	.	transcript_id "ENSBTAT00000090375"; gene_id "ENSBTAG00000060645"; gene_name "ENSBTAG00000060645"; xloc "XLOC_000488"; ref_gene_id "ENSBTAG00000060645"; cmp_ref "ENSBTAT00000090375"; class_code "="; tss_id "TSS835";
1	ensembl	transcript	105778018	105786593	.	+	.	transcript_id "ENSBTAT00000121305"; gene_id "ENSBTAG00000060645"; gene_name "ENSBTAG00000060645"; xloc "XLOC_000488"; ref_gene_id "ENSBTAG00000060645"; cmp_ref "ENSBTAT00000121305"; class_code "="; tss_id "TSS836";
1	ensembl	transcript	105783441	105786594	.	+	.	transcript_id "ENSBTAT00000111861"; gene_id "ENSBTAG00000060645"; gene_name "ENSBTAG00000060645"; xloc "XLOC_000488"; ref_gene_id "ENSBTAG00000060645"; cmp_ref "ENSBTAT00000111861"; class_code "="; tss_id "TSS837";
1	StringTie	transcript	106022649	106058509	.	+	.	transcript_id "ENSBTAT00000130563"; gene_id "MSTRG.518"; gene_name "SPTSSB"; xloc "XLOC_000490"; ref_gene_id "ENSBTAG00000049223"; cmp_ref "ENSBTAT00000130563"; class_code "="; tss_id "TSS839";
1	StringTie	transcript	106022679	106058509	.	+	.	transcript_id "ENSBTAT00000124865"; gene_id "MSTRG.518"; gene_name "SPTSSB"; xloc "XLOC_000490"; ref_gene_id "ENSBTAG00000049223"; cmp_ref "ENSBTAT00000124865"; class_code "="; tss_id "TSS839";
1	StringTie	transcript	106026316	106058509	.	+	.	transcript_id "ENSBTAT00000131672"; gene_id "MSTRG.518"; gene_name "SPTSSB"; xloc "XLOC_000490"; ref_gene_id "ENSBTAG00000049223"; cmp_ref "ENSBTAT00000131672"; class_code "="; tss_id "TSS840";
1	StringTie	transcript	106027949	106058509	.	+	.	transcript_id "ENSBTAT00000122402"; gene_id "MSTRG.518"; gene_name "SPTSSB"; xloc "XLOC_000490"; ref_gene_id "ENSBTAG00000049223"; cmp_ref "ENSBTAT00000122402"; class_code "="; tss_id "TSS841";
1	StringTie	transcript	106039523	106058509	.	+	.	transcript_id "ENSBTAT00000085219"; gene_id "MSTRG.518"; gene_name "SPTSSB"; xloc "XLOC_000490"; ref_gene_id "ENSBTAG00000049223"; cmp_ref "ENSBTAT00000085219"; class_code "="; tss_id "TSS842";
1	ensembl	transcript	106065080	106067438	.	+	.	transcript_id "ENSBTAT00000115167"; gene_id "ENSBTAG00000057131"; gene_name "ENSBTAG00000057131"; xloc "XLOC_000492"; ref_gene_id "ENSBTAG00000057131"; cmp_ref "ENSBTAT00000115167"; class_code "="; tss_id "TSS844";
1	ensembl	transcript	106065616	106067105	.	+	.	transcript_id "ENSBTAT00000103394"; gene_id "ENSBTAG00000057131"; gene_name "ENSBTAG00000057131"; xloc "XLOC_000492"; ref_gene_id "ENSBTAG00000057131"; cmp_ref "ENSBTAT00000103394"; class_code "="; tss_id "TSS845";
1	ensembl	transcript	106065616	106067817	.	+	.	transcript_id "ENSBTAT00000087948"; gene_id "ENSBTAG00000057131"; gene_name "ENSBTAG00000057131"; xloc "XLOC_000492"; ref_gene_id "ENSBTAG00000057131"; cmp_ref "ENSBTAT00000087948"; class_code "="; tss_id "TSS845";
1	StringTie	transcript	106143923	106146267	.	+	.	transcript_id "ENSBTAT00000120261"; gene_id "MSTRG.520"; gene_name "ENSBTAG00000056730"; xloc "XLOC_000493"; ref_gene_id "ENSBTAG00000056730"; cmp_ref "ENSBTAT00000120261"; class_code "="; tss_id "TSS846";
1	StringTie	transcript	106349529	106378508	.	+	.	transcript_id "ENSBTAT00000127634"; gene_id "MSTRG.521"; gene_name "ENSBTAG00000069917"; xloc "XLOC_000494"; ref_gene_id "ENSBTAG00000069917"; cmp_ref "ENSBTAT00000127634"; class_code "="; tss_id "TSS852";
1	StringTie	transcript	106382240	106398006	.	+	.	transcript_id "ENSBTAT00000072171"; gene_id "MSTRG.522"; gene_name "ENSBTAG00000052470"; xloc "XLOC_000495"; ref_gene_id "ENSBTAG00000052470"; cmp_ref "ENSBTAT00000072171"; class_code "="; tss_id "TSS853";
1	StringTie	transcript	106924857	106927052	.	+	.	transcript_id "ENSBTAT00000121010"; gene_id "MSTRG.527"; gene_name "KPNA4"; xloc "XLOC_000497"; ref_gene_id "ENSBTAG00000017416"; cmp_ref "ENSBTAT00000121010"; class_code "="; tss_id "TSS855";
1	StringTie	transcript	106925085	106989997	.	+	.	transcript_id "ENSBTAT00000006376"; gene_id "MSTRG.527"; gene_name "KPNA4"; xloc "XLOC_000497"; ref_gene_id "ENSBTAG00000017416"; cmp_ref "ENSBTAT00000006376"; class_code "="; tss_id "TSS856";
1	StringTie	transcript	106925113	106989997	.	+	.	transcript_id "ENSBTAT00000113587"; gene_id "MSTRG.527"; gene_name "KPNA4"; xloc "XLOC_000497"; ref_gene_id "ENSBTAG00000017416"; cmp_ref "ENSBTAT00000113587"; class_code "="; tss_id "TSS856";
1	StringTie	transcript	106925113	106989997	.	+	.	transcript_id "ENSBTAT00000095452"; gene_id "MSTRG.527"; gene_name "KPNA4"; xloc "XLOC_000497"; ref_gene_id "ENSBTAG00000017416"; cmp_ref "ENSBTAT00000095452"; class_code "="; tss_id "TSS856";
1	StringTie	transcript	106925113	106989997	.	+	.	transcript_id "ENSBTAT00000023150"; gene_id "MSTRG.527"; gene_name "KPNA4"; xloc "XLOC_000497"; ref_gene_id "ENSBTAG00000017416"; cmp_ref "ENSBTAT00000023150"; class_code "="; tss_id "TSS856";
1	StringTie	transcript	107028899	107056539	.	+	.	transcript_id "ENSBTAT00000132628"; gene_id "MSTRG.529"; gene_name "TRIM59"; xloc "XLOC_000499"; ref_gene_id "ENSBTAG00000058033"; cmp_ref "ENSBTAT00000132628"; class_code "="; tss_id "TSS858";
1	StringTie	transcript	107029083	107056539	.	+	.	transcript_id "ENSBTAT00000091163"; gene_id "MSTRG.529"; gene_name "TRIM59"; xloc "XLOC_000499"; ref_gene_id "ENSBTAG00000058033"; cmp_ref "ENSBTAT00000091163"; class_code "="; tss_id "TSS859";
1	StringTie	transcript	107029090	107056539	.	+	.	transcript_id "ENSBTAT00000102276"; gene_id "MSTRG.529"; gene_name "TRIM59"; xloc "XLOC_000499"; ref_gene_id "ENSBTAG00000058033"; cmp_ref "ENSBTAT00000102276"; class_code "="; tss_id "TSS859";
1	StringTie	transcript	107030008	107056539	.	+	.	transcript_id "ENSBTAT00000010623"; gene_id "MSTRG.529"; gene_name "TRIM59"; xloc "XLOC_000499"; ref_gene_id "ENSBTAG00000058033"; cmp_ref "ENSBTAT00000010623"; class_code "="; tss_id "TSS860";
1	StringTie	transcript	107030597	107056539	.	+	.	transcript_id "ENSBTAT00000089987"; gene_id "MSTRG.529"; gene_name "TRIM59"; xloc "XLOC_000499"; ref_gene_id "ENSBTAG00000058033"; cmp_ref "ENSBTAT00000089987"; class_code "="; tss_id "TSS861";
1	StringTie	transcript	107087310	107210789	.	+	.	transcript_id "ENSBTAT00000111130"; gene_id "MSTRG.531"; gene_name "IFT80"; xloc "XLOC_000500"; ref_gene_id "ENSBTAG00000031572"; cmp_ref "ENSBTAT00000111130"; class_code "="; tss_id "TSS864";
1	StringTie	transcript	107095184	107210789	.	+	.	transcript_id "ENSBTAT00000113569"; gene_id "MSTRG.531"; gene_name "IFT80"; xloc "XLOC_000500"; ref_gene_id "ENSBTAG00000031572"; cmp_ref "ENSBTAT00000113569"; class_code "="; tss_id "TSS865";
1	StringTie	transcript	107096766	107210789	.	+	.	transcript_id "ENSBTAT00000108062"; gene_id "MSTRG.531"; gene_name "IFT80"; xloc "XLOC_000500"; ref_gene_id "ENSBTAG00000031572"; cmp_ref "ENSBTAT00000108062"; class_code "="; tss_id "TSS867";
1	StringTie	transcript	107097106	107210789	.	+	.	transcript_id "ENSBTAT00000044761"; gene_id "MSTRG.531"; gene_name "IFT80"; xloc "XLOC_000500"; ref_gene_id "ENSBTAG00000031572"; cmp_ref "ENSBTAT00000044761"; class_code "="; tss_id "TSS868";
1	StringTie	transcript	107385909	107426838	.	+	.	transcript_id "ENSBTAT00000084358"; gene_id "MSTRG.532"; gene_name "ENSBTAG00000052570"; xloc "XLOC_000501"; ref_gene_id "ENSBTAG00000052570"; cmp_ref "ENSBTAT00000084358"; class_code "="; tss_id "TSS869";
1	StringTie	transcript	107385909	107426838	.	+	.	transcript_id "ENSBTAT00000076279"; gene_id "MSTRG.532"; gene_name "ENSBTAG00000052570"; xloc "XLOC_000501"; ref_gene_id "ENSBTAG00000052570"; cmp_ref "ENSBTAT00000076279"; class_code "="; tss_id "TSS869";
1	StringTie	transcript	107385995	107426838	.	+	.	transcript_id "ENSBTAT00000083877"; gene_id "MSTRG.532"; gene_name "ENSBTAG00000052570"; xloc "XLOC_000501"; ref_gene_id "ENSBTAG00000052570"; cmp_ref "ENSBTAT00000083877"; class_code "="; tss_id "TSS869";
1	StringTie	transcript	107396883	107426838	.	+	.	transcript_id "ENSBTAT00000136057"; gene_id "MSTRG.532"; gene_name "ENSBTAG00000052570"; xloc "XLOC_000501"; ref_gene_id "ENSBTAG00000052570"; cmp_ref "ENSBTAT00000136057"; class_code "="; tss_id "TSS870";
1	StringTie	transcript	107408078	107426838	.	+	.	transcript_id "ENSBTAT00000089916"; gene_id "MSTRG.532"; gene_name "ENSBTAG00000052570"; xloc "XLOC_000501"; ref_gene_id "ENSBTAG00000052570"; cmp_ref "ENSBTAT00000089916"; class_code "="; tss_id "TSS871";
1	StringTie	transcript	107410333	107426838	.	+	.	transcript_id "ENSBTAT00000098744"; gene_id "MSTRG.532"; gene_name "ENSBTAG00000052570"; xloc "XLOC_000501"; ref_gene_id "ENSBTAG00000052570"; cmp_ref "ENSBTAT00000098744"; class_code "="; tss_id "TSS872";
1	ensembl	transcript	108670679	108672313	.	+	.	transcript_id "ENSBTAT00000119506"; gene_id "ENSBTAG00000055775"; gene_name "ENSBTAG00000055775"; xloc "XLOC_000502"; ref_gene_id "ENSBTAG00000055775"; cmp_ref "ENSBTAT00000119506"; class_code "="; tss_id "TSS873";
1	ensembl	transcript	108694969	108698607	.	+	.	transcript_id "ENSBTAT00000131321"; gene_id "ENSBTAG00000038395"; gene_name "ENSBTAG00000038395"; xloc "XLOC_000503"; ref_gene_id "ENSBTAG00000038395"; cmp_ref "ENSBTAT00000131321"; class_code "="; tss_id "TSS874";
1	ensembl	transcript	108695396	108698607	.	+	.	transcript_id "ENSBTAT00000025466"; gene_id "ENSBTAG00000038395"; gene_name "ENSBTAG00000038395"; xloc "XLOC_000503"; ref_gene_id "ENSBTAG00000038395"; cmp_ref "ENSBTAT00000025466"; class_code "="; tss_id "TSS875";
1	StringTie	transcript	108732489	108807321	.	+	.	transcript_id "ENSBTAT00000106709"; gene_id "MSTRG.536"; gene_name "ENSBTAG00000062767"; xloc "XLOC_000504"; ref_gene_id "ENSBTAG00000062767"; cmp_ref "ENSBTAT00000106709"; class_code "="; tss_id "TSS876";
1	StringTie	transcript	108732593	108755186	.	+	.	transcript_id "ENSBTAT00000126219"; gene_id "MSTRG.536"; gene_name "ENSBTAG00000062767"; xloc "XLOC_000504"; ref_gene_id "ENSBTAG00000062767"; cmp_ref "ENSBTAT00000126219"; class_code "="; tss_id "TSS877";
1	StringTie	transcript	108732621	108740143	.	+	.	transcript_id "ENSBTAT00000125119"; gene_id "MSTRG.536"; gene_name "ENSBTAG00000062767"; xloc "XLOC_000504"; ref_gene_id "ENSBTAG00000062767"; cmp_ref "ENSBTAT00000125119"; class_code "="; tss_id "TSS877";
1	StringTie	transcript	108733041	108755186	.	+	.	transcript_id "ENSBTAT00000124324"; gene_id "MSTRG.536"; gene_name "ENSBTAG00000062767"; xloc "XLOC_000504"; ref_gene_id "ENSBTAG00000062767"; cmp_ref "ENSBTAT00000124324"; class_code "="; tss_id "TSS878";
1	StringTie	transcript	108797382	108807321	.	+	.	transcript_id "ENSBTAT00000133713"; gene_id "MSTRG.536"; gene_name "ENSBTAG00000062767"; xloc "XLOC_000504"; ref_gene_id "ENSBTAG00000062767"; cmp_ref "ENSBTAT00000133713"; class_code "="; tss_id "TSS879";
1	StringTie	transcript	108807575	108840116	.	+	.	transcript_id "ENSBTAT00000093540"; gene_id "MSTRG.537"; gene_name "RARRES1"; xloc "XLOC_000505"; ref_gene_id "ENSBTAG00000014713"; cmp_ref "ENSBTAT00000093540"; class_code "="; tss_id "TSS880";
1	StringTie	transcript	108807575	108849584	.	+	.	transcript_id "ENSBTAT00000040084"; gene_id "MSTRG.537"; gene_name "RARRES1"; xloc "XLOC_000505"; ref_gene_id "ENSBTAG00000014713"; cmp_ref "ENSBTAT00000040084"; class_code "="; tss_id "TSS880";
1	StringTie	transcript	108807586	108849584	.	+	.	transcript_id "ENSBTAT00000067039"; gene_id "MSTRG.537"; gene_name "RARRES1"; xloc "XLOC_000505"; ref_gene_id "ENSBTAG00000014713"; cmp_ref "ENSBTAT00000067039"; class_code "="; tss_id "TSS880";
1	StringTie	transcript	108867031	108875447	.	+	.	transcript_id "ENSBTAT00000104232"; gene_id "MSTRG.539"; gene_name "LXN"; xloc "XLOC_000506"; ref_gene_id "ENSBTAG00000009336"; cmp_ref "ENSBTAT00000104232"; class_code "="; tss_id "TSS881";
1	StringTie	transcript	108867031	108885890	.	+	.	transcript_id "ENSBTAT00000044711"; gene_id "MSTRG.539"; gene_name "LXN"; xloc "XLOC_000506"; ref_gene_id "ENSBTAG00000009336"; cmp_ref "ENSBTAT00000044711"; class_code "="; tss_id "TSS881";
1	StringTie	transcript	109417635	109427148	.	+	.	transcript_id "ENSBTAT00000113556"; gene_id "MSTRG.542"; gene_name "SHOX2"; xloc "XLOC_000507"; ref_gene_id "ENSBTAG00000005230"; cmp_ref "ENSBTAT00000113556"; class_code "="; tss_id "TSS883";
1	StringTie	transcript	109417834	109427148	.	+	.	transcript_id "ENSBTAT00000044731"; gene_id "MSTRG.542"; gene_name "SHOX2"; xloc "XLOC_000507"; ref_gene_id "ENSBTAG00000005230"; cmp_ref "ENSBTAT00000044731"; class_code "="; tss_id "TSS884";
1	StringTie	transcript	109420365	109427148	.	+	.	transcript_id "ENSBTAT00000072090"; gene_id "MSTRG.542"; gene_name "SHOX2"; xloc "XLOC_000507"; ref_gene_id "ENSBTAG00000005230"; cmp_ref "ENSBTAT00000072090"; class_code "="; tss_id "TSS885";
1	ensembl	transcript	109936828	109952830	.	+	.	transcript_id "ENSBTAT00000115717"; gene_id "ENSBTAG00000065018"; gene_name "ENSBTAG00000065018"; xloc "XLOC_000508"; ref_gene_id "ENSBTAG00000065018"; cmp_ref "ENSBTAT00000115717"; class_code "="; tss_id "TSS886";
1	ensembl	transcript	109936918	109944979	.	+	.	transcript_id "ENSBTAT00000128130"; gene_id "ENSBTAG00000065018"; gene_name "ENSBTAG00000065018"; xloc "XLOC_000508"; ref_gene_id "ENSBTAG00000065018"; cmp_ref "ENSBTAT00000128130"; class_code "="; tss_id "TSS886";
1	ensembl	transcript	109937041	109952830	.	+	.	transcript_id "ENSBTAT00000093165"; gene_id "ENSBTAG00000065018"; gene_name "ENSBTAG00000065018"; xloc "XLOC_000508"; ref_gene_id "ENSBTAG00000065018"; cmp_ref "ENSBTAT00000093165"; class_code "="; tss_id "TSS887";
1	ensembl	transcript	109938804	109952830	.	+	.	transcript_id "ENSBTAT00000125379"; gene_id "ENSBTAG00000065018"; gene_name "ENSBTAG00000065018"; xloc "XLOC_000508"; ref_gene_id "ENSBTAG00000065018"; cmp_ref "ENSBTAT00000125379"; class_code "="; tss_id "TSS888";
1	ensembl	transcript	109938808	109940983	.	+	.	transcript_id "ENSBTAT00000126198"; gene_id "ENSBTAG00000065018"; gene_name "ENSBTAG00000065018"; xloc "XLOC_000508"; ref_gene_id "ENSBTAG00000065018"; cmp_ref "ENSBTAT00000126198"; class_code "="; tss_id "TSS888";
1	StringTie	transcript	110075675	110113391	.	+	.	transcript_id "ENSBTAT00000083934"; gene_id "MSTRG.543"; gene_name "VEPH1"; xloc "XLOC_000509"; ref_gene_id "ENSBTAG00000024643"; cmp_ref "ENSBTAT00000083934"; class_code "="; tss_id "TSS889";
1	StringTie	transcript	110075675	110144044	.	+	.	transcript_id "ENSBTAT00000113840"; gene_id "MSTRG.543"; gene_name "VEPH1"; xloc "XLOC_000509"; ref_gene_id "ENSBTAG00000024643"; cmp_ref "ENSBTAT00000113840"; class_code "="; tss_id "TSS889";
1	StringTie	transcript	110075675	110144977	.	+	.	transcript_id "ENSBTAT00000088391"; gene_id "MSTRG.543"; gene_name "VEPH1"; xloc "XLOC_000509"; ref_gene_id "ENSBTAG00000024643"; cmp_ref "ENSBTAT00000088391"; class_code "="; tss_id "TSS889";
1	StringTie	transcript	110075675	110147618	.	+	.	transcript_id "ENSBTAT00000106583"; gene_id "MSTRG.543"; gene_name "VEPH1"; xloc "XLOC_000509"; ref_gene_id "ENSBTAG00000024643"; cmp_ref "ENSBTAT00000106583"; class_code "="; tss_id "TSS889";
1	StringTie	transcript	110075675	110159429	.	+	.	transcript_id "ENSBTAT00000099241"; gene_id "MSTRG.543"; gene_name "VEPH1"; xloc "XLOC_000509"; ref_gene_id "ENSBTAG00000024643"; cmp_ref "ENSBTAT00000099241"; class_code "="; tss_id "TSS889";
1	StringTie	transcript	110075675	110163574	.	+	.	transcript_id "ENSBTAT00000080622"; gene_id "MSTRG.543"; gene_name "VEPH1"; xloc "XLOC_000509"; ref_gene_id "ENSBTAG00000024643"; cmp_ref "ENSBTAT00000080622"; class_code "="; tss_id "TSS889";
1	StringTie	transcript	110075675	110340939	.	+	.	transcript_id "ENSBTAT00000034317"; gene_id "MSTRG.543"; gene_name "VEPH1"; xloc "XLOC_000509"; ref_gene_id "ENSBTAG00000024643"; cmp_ref "ENSBTAT00000034317"; class_code "="; tss_id "TSS889";
1	StringTie	transcript	110075675	110343097	.	+	.	transcript_id "ENSBTAT00000102174"; gene_id "MSTRG.543"; gene_name "VEPH1"; xloc "XLOC_000509"; ref_gene_id "ENSBTAG00000024643"; cmp_ref "ENSBTAT00000102174"; class_code "="; tss_id "TSS889";
1	StringTie	transcript	110075675	110343097	.	+	.	transcript_id "ENSBTAT00000089551"; gene_id "MSTRG.543"; gene_name "VEPH1"; xloc "XLOC_000509"; ref_gene_id "ENSBTAG00000024643"; cmp_ref "ENSBTAT00000089551"; class_code "="; tss_id "TSS889";
1	StringTie	transcript	110113505	110343097	.	+	.	transcript_id "ENSBTAT00000095955"; gene_id "MSTRG.543"; gene_name "VEPH1"; xloc "XLOC_000509"; ref_gene_id "ENSBTAG00000024643"; cmp_ref "ENSBTAT00000095955"; class_code "="; tss_id "TSS890";
1	ensembl	transcript	110356418	110362554	.	+	.	transcript_id "ENSBTAT00000106950"; gene_id "ENSBTAG00000068415"; gene_name "ENSBTAG00000068415"; xloc "XLOC_000511"; ref_gene_id "ENSBTAG00000068415"; cmp_ref "ENSBTAT00000106950"; class_code "="; tss_id "TSS892";
1	ensembl	transcript	110358605	110362786	.	+	.	transcript_id "ENSBTAT00000096389"; gene_id "ENSBTAG00000068415"; gene_name "ENSBTAG00000068415"; xloc "XLOC_000511"; ref_gene_id "ENSBTAG00000068415"; cmp_ref "ENSBTAT00000096389"; class_code "="; tss_id "TSS893";
1	ensembl	transcript	110358605	110362786	.	+	.	transcript_id "ENSBTAT00000090388"; gene_id "ENSBTAG00000068415"; gene_name "ENSBTAG00000068415"; xloc "XLOC_000511"; ref_gene_id "ENSBTAG00000068415"; cmp_ref "ENSBTAT00000090388"; class_code "="; tss_id "TSS893";
1	ensembl	transcript	110360459	110362842	.	+	.	transcript_id "ENSBTAT00000096800"; gene_id "ENSBTAG00000068415"; gene_name "ENSBTAG00000068415"; xloc "XLOC_000511"; ref_gene_id "ENSBTAG00000068415"; cmp_ref "ENSBTAT00000096800"; class_code "="; tss_id "TSS894";
1	ensembl	transcript	110360950	110362817	.	+	.	transcript_id "ENSBTAT00000089074"; gene_id "ENSBTAG00000068415"; gene_name "ENSBTAG00000068415"; xloc "XLOC_000511"; ref_gene_id "ENSBTAG00000068415"; cmp_ref "ENSBTAT00000089074"; class_code "="; tss_id "TSS895";
1	StringTie	transcript	110447554	110461676	.	+	.	transcript_id "ENSBTAT00000005025"; gene_id "MSTRG.546"; gene_name "CCNL1"; xloc "XLOC_000512"; ref_gene_id "ENSBTAG00000003851"; cmp_ref "ENSBTAT00000005025"; class_code "="; tss_id "TSS896";
1	StringTie	transcript	110448301	110452122	.	+	.	transcript_id "ENSBTAT00000109980"; gene_id "MSTRG.546"; gene_name "CCNL1"; xloc "XLOC_000512"; ref_gene_id "ENSBTAG00000003851"; contained_in "MSTRG.546.4"; cmp_ref "ENSBTAT00000109980"; class_code "="; tss_id "TSS897";
1	ensembl	transcript	110491859	110493416	.	+	.	transcript_id "ENSBTAT00000135028"; gene_id "ENSBTAG00000068915"; gene_name "ENSBTAG00000068915"; xloc "XLOC_000513"; ref_gene_id "ENSBTAG00000068915"; cmp_ref "ENSBTAT00000135028"; class_code "="; tss_id "TSS901";
1	ensembl	transcript	110492317	110493431	.	+	.	transcript_id "ENSBTAT00000099497"; gene_id "ENSBTAG00000068915"; gene_name "ENSBTAG00000068915"; xloc "XLOC_000513"; ref_gene_id "ENSBTAG00000068915"; cmp_ref "ENSBTAT00000099497"; class_code "="; tss_id "TSS902";
1	ensembl	transcript	110492466	110493416	.	+	.	transcript_id "ENSBTAT00000130540"; gene_id "ENSBTAG00000068915"; gene_name "ENSBTAG00000068915"; xloc "XLOC_000513"; ref_gene_id "ENSBTAG00000068915"; cmp_ref "ENSBTAT00000130540"; class_code "="; tss_id "TSS903";
1	ensembl	transcript	110532840	110534307	.	+	.	transcript_id "ENSBTAT00000118568"; gene_id "ENSBTAG00000063574"; gene_name "ENSBTAG00000063574"; xloc "XLOC_000514"; ref_gene_id "ENSBTAG00000063574"; cmp_ref "ENSBTAT00000118568"; class_code "="; tss_id "TSS904";
1	ensembl	transcript	110532840	110534951	.	+	.	transcript_id "ENSBTAT00000116161"; gene_id "ENSBTAG00000063574"; gene_name "ENSBTAG00000063574"; xloc "XLOC_000514"; ref_gene_id "ENSBTAG00000063574"; cmp_ref "ENSBTAT00000116161"; class_code "="; tss_id "TSS904";
1	ensembl	transcript	110791191	110821078	.	+	.	transcript_id "ENSBTAT00000123843"; gene_id "ENSBTAG00000063867"; gene_name "ENSBTAG00000063867"; xloc "XLOC_000515"; ref_gene_id "ENSBTAG00000063867"; cmp_ref "ENSBTAT00000123843"; class_code "="; tss_id "TSS905";
1	ensembl	transcript	110835481	110868138	.	+	.	transcript_id "ENSBTAT00000118419"; gene_id "ENSBTAG00000067455"; gene_name "ENSBTAG00000067455"; xloc "XLOC_000516"; ref_gene_id "ENSBTAG00000067455"; cmp_ref "ENSBTAT00000118419"; class_code "="; tss_id "TSS906";
1	ensembl	transcript	110867848	110891635	.	+	.	transcript_id "ENSBTAT00000123718"; gene_id "ENSBTAG00000067455"; gene_name "ENSBTAG00000067455"; xloc "XLOC_000516"; ref_gene_id "ENSBTAG00000067455"; cmp_ref "ENSBTAT00000123718"; class_code "="; tss_id "TSS907";
1	ensembl	transcript	110868614	110891635	.	+	.	transcript_id "ENSBTAT00000110790"; gene_id "ENSBTAG00000067455"; gene_name "ENSBTAG00000067455"; xloc "XLOC_000516"; ref_gene_id "ENSBTAG00000067455"; cmp_ref "ENSBTAT00000110790"; class_code "="; tss_id "TSS908";
1	ensembl	transcript	110868614	110891698	.	+	.	transcript_id "ENSBTAT00000133375"; gene_id "ENSBTAG00000067455"; gene_name "ENSBTAG00000067455"; xloc "XLOC_000516"; ref_gene_id "ENSBTAG00000067455"; cmp_ref "ENSBTAT00000133375"; class_code "="; tss_id "TSS908";
1	ensembl	transcript	110993435	111066051	.	+	.	transcript_id "ENSBTAT00000119475"; gene_id "ENSBTAG00000060834"; gene_name "ENSBTAG00000060834"; xloc "XLOC_000517"; ref_gene_id "ENSBTAG00000060834"; cmp_ref "ENSBTAT00000119475"; class_code "="; tss_id "TSS909";
1	StringTie	transcript	111095801	111111013	.	+	.	transcript_id "ENSBTAT00000024583"; gene_id "MSTRG.548"; gene_name "SSR3"; xloc "XLOC_000518"; ref_gene_id "ENSBTAG00000018471"; cmp_ref "ENSBTAT00000024583"; class_code "="; tss_id "TSS910";
1	StringTie	transcript	111829274	111850037	.	+	.	transcript_id "ENSBTAT00000019041"; gene_id "MSTRG.552"; gene_name "SLC33A1"; xloc "XLOC_000520"; ref_gene_id "ENSBTAG00000014318"; cmp_ref "ENSBTAT00000019041"; class_code "="; tss_id "TSS912";
1	StringTie	transcript	111829700	111850037	.	+	.	transcript_id "ENSBTAT00000084186"; gene_id "MSTRG.552"; gene_name "SLC33A1"; xloc "XLOC_000520"; ref_gene_id "ENSBTAG00000014318"; cmp_ref "ENSBTAT00000084186"; class_code "="; tss_id "TSS913";
1	StringTie	transcript	111876289	111902823	.	+	.	transcript_id "ENSBTAT00000006854"; gene_id "MSTRG.553"; gene_name "C1H3orf33"; xloc "XLOC_000522"; ref_gene_id "ENSBTAG00000005203"; cmp_ref "ENSBTAT00000006854"; class_code "="; tss_id "TSS915";
1	StringTie	transcript	111876295	111902823	.	+	.	transcript_id "ENSBTAT00000101125"; gene_id "MSTRG.553"; gene_name "C1H3orf33"; xloc "XLOC_000522"; ref_gene_id "ENSBTAG00000005203"; cmp_ref "ENSBTAT00000101125"; class_code "="; tss_id "TSS915";
1	ensembl	transcript	111912737	111926430	.	+	.	transcript_id "ENSBTAT00000119800"; gene_id "ENSBTAG00000067411"; gene_name "ENSBTAG00000067411"; xloc "XLOC_000523"; ref_gene_id "ENSBTAG00000067411"; cmp_ref "ENSBTAT00000119800"; class_code "="; tss_id "TSS916";
1	ensembl	transcript	111912737	111926430	.	+	.	transcript_id "ENSBTAT00000105727"; gene_id "ENSBTAG00000067411"; gene_name "ENSBTAG00000067411"; xloc "XLOC_000523"; ref_gene_id "ENSBTAG00000067411"; cmp_ref "ENSBTAT00000105727"; class_code "="; tss_id "TSS916";
1	ensembl	transcript	111913056	111926430	.	+	.	transcript_id "ENSBTAT00000134675"; gene_id "ENSBTAG00000067411"; gene_name "ENSBTAG00000067411"; xloc "XLOC_000523"; ref_gene_id "ENSBTAG00000067411"; cmp_ref "ENSBTAT00000134675"; class_code "="; tss_id "TSS917";
1	ensembl	transcript	111945804	112168880	.	+	.	transcript_id "ENSBTAT00000065611"; gene_id "ENSBTAG00000008307"; gene_name "PLCH1"; xloc "XLOC_000524"; ref_gene_id "ENSBTAG00000008307"; cmp_ref "ENSBTAT00000065611"; class_code "="; tss_id "TSS918";
1	ensembl	transcript	111977360	112165497	.	+	.	transcript_id "ENSBTAT00000085396"; gene_id "ENSBTAG00000008307"; gene_name "PLCH1"; xloc "XLOC_000524"; ref_gene_id "ENSBTAG00000008307"; cmp_ref "ENSBTAT00000085396"; class_code "="; tss_id "TSS919";
1	ensembl	transcript	111977360	112168880	.	+	.	transcript_id "ENSBTAT00000010937"; gene_id "ENSBTAG00000008307"; gene_name "PLCH1"; xloc "XLOC_000524"; ref_gene_id "ENSBTAG00000008307"; cmp_ref "ENSBTAT00000010937"; class_code "="; tss_id "TSS919";
1	ensembl	transcript	111977360	112258939	.	+	.	transcript_id "ENSBTAT00000079453"; gene_id "ENSBTAG00000008307"; gene_name "PLCH1"; xloc "XLOC_000524"; ref_gene_id "ENSBTAG00000008307"; cmp_ref "ENSBTAT00000079453"; class_code "="; tss_id "TSS919";
1	ensembl	transcript	112300011	112334486	.	+	.	transcript_id "ENSBTAT00000097573"; gene_id "ENSBTAG00000061575"; gene_name "ENSBTAG00000061575"; xloc "XLOC_000525"; ref_gene_id "ENSBTAG00000061575"; cmp_ref "ENSBTAT00000097573"; class_code "="; tss_id "TSS920";
1	StringTie	transcript	112365816	112368879	.	+	.	transcript_id "ENSBTAT00000122941"; gene_id "MSTRG.554"; gene_name "ENSBTAG00000059710"; xloc "XLOC_000526"; ref_gene_id "ENSBTAG00000059710"; contained_in "MSTRG.554.1"; cmp_ref "ENSBTAT00000122941"; class_code "="; tss_id "TSS922";
1	ensembl	transcript	113234818	113319984	.	+	.	transcript_id "ENSBTAT00000008088"; gene_id "ENSBTAG00000006147"; gene_name "GPR149"; xloc "XLOC_000528"; ref_gene_id "ENSBTAG00000006147"; cmp_ref "ENSBTAT00000008088"; class_code "="; tss_id "TSS924";
1	StringTie	transcript	113326517	113372387	.	+	.	transcript_id "ENSBTAT00000008082"; gene_id "MSTRG.557"; gene_name "DHX36"; xloc "XLOC_000529"; ref_gene_id "ENSBTAG00000006142"; cmp_ref "ENSBTAT00000008082"; class_code "="; tss_id "TSS925";
1	StringTie	transcript	113326616	113372387	.	+	.	transcript_id "ENSBTAT00000116929"; gene_id "MSTRG.557"; gene_name "DHX36"; xloc "XLOC_000529"; ref_gene_id "ENSBTAG00000006142"; cmp_ref "ENSBTAT00000116929"; class_code "="; tss_id "TSS925";
1	StringTie	transcript	113326616	113372387	.	+	.	transcript_id "ENSBTAT00000100836"; gene_id "MSTRG.557"; gene_name "DHX36"; xloc "XLOC_000529"; ref_gene_id "ENSBTAG00000006142"; cmp_ref "ENSBTAT00000100836"; class_code "="; tss_id "TSS925";
1	ensembl	transcript	113576571	113585890	.	+	.	transcript_id "ENSBTAT00000129912"; gene_id "ENSBTAG00000063435"; gene_name "ENSBTAG00000063435"; xloc "XLOC_000530"; ref_gene_id "ENSBTAG00000063435"; cmp_ref "ENSBTAT00000129912"; class_code "="; tss_id "TSS926";
1	ensembl	transcript	113731926	113739016	.	+	.	transcript_id "ENSBTAT00000129893"; gene_id "ENSBTAG00000065595"; gene_name "ENSBTAG00000065595"; xloc "XLOC_000531"; ref_gene_id "ENSBTAG00000065595"; cmp_ref "ENSBTAT00000129893"; class_code "="; tss_id "TSS927";
1	ensembl	transcript	114021917	114188283	.	+	.	transcript_id "ENSBTAT00000125938"; gene_id "ENSBTAG00000060978"; gene_name "ENSBTAG00000060978"; xloc "XLOC_000533"; ref_gene_id "ENSBTAG00000060978"; cmp_ref "ENSBTAT00000125938"; class_code "="; tss_id "TSS929";
1	StringTie	transcript	114559162	114577628	.	+	.	transcript_id "ENSBTAT00000098184"; gene_id "MSTRG.560"; gene_name "ENSBTAG00000057383"; xloc "XLOC_000534"; ref_gene_id "ENSBTAG00000057383"; cmp_ref "ENSBTAT00000098184"; class_code "="; tss_id "TSS930";
1	StringTie	transcript	114559491	114577628	.	+	.	transcript_id "ENSBTAT00000093402"; gene_id "MSTRG.560"; gene_name "ENSBTAG00000057383"; xloc "XLOC_000534"; ref_gene_id "ENSBTAG00000057383"; cmp_ref "ENSBTAT00000093402"; class_code "="; tss_id "TSS931";
1	StringTie	transcript	114559755	114577628	.	+	.	transcript_id "ENSBTAT00000127409"; gene_id "MSTRG.560"; gene_name "ENSBTAG00000057383"; xloc "XLOC_000534"; ref_gene_id "ENSBTAG00000057383"; cmp_ref "ENSBTAT00000127409"; class_code "="; tss_id "TSS932";
1	StringTie	transcript	115495957	115500693	.	+	.	transcript_id "ENSBTAT00000128524"; gene_id "MSTRG.568"; gene_name "ENSBTAG00000056343"; xloc "XLOC_000536"; ref_gene_id "ENSBTAG00000056343"; cmp_ref "ENSBTAT00000128524"; class_code "="; tss_id "TSS934";
1	StringTie	transcript	115496382	115500693	.	+	.	transcript_id "ENSBTAT00000088870"; gene_id "MSTRG.568"; gene_name "ENSBTAG00000056343"; xloc "XLOC_000536"; ref_gene_id "ENSBTAG00000056343"; cmp_ref "ENSBTAT00000088870"; class_code "="; tss_id "TSS935";
1	ensembl	transcript	115984071	116002362	.	+	.	transcript_id "ENSBTAT00000112690"; gene_id "ENSBTAG00000066522"; gene_name "ENSBTAG00000066522"; xloc "XLOC_000539"; ref_gene_id "ENSBTAG00000066522"; cmp_ref "ENSBTAT00000112690"; class_code "="; tss_id "TSS938";
1	ensembl	transcript	115984146	116002362	.	+	.	transcript_id "ENSBTAT00000106156"; gene_id "ENSBTAG00000066522"; gene_name "ENSBTAG00000066522"; xloc "XLOC_000539"; ref_gene_id "ENSBTAG00000066522"; cmp_ref "ENSBTAT00000106156"; class_code "="; tss_id "TSS938";
1	ensembl	transcript	115984227	116003552	.	+	.	transcript_id "ENSBTAT00000117214"; gene_id "ENSBTAG00000066522"; gene_name "ENSBTAG00000066522"; xloc "XLOC_000539"; ref_gene_id "ENSBTAG00000066522"; cmp_ref "ENSBTAT00000117214"; class_code "="; tss_id "TSS939";
1	ensembl	transcript	115984234	116002362	.	+	.	transcript_id "ENSBTAT00000102908"; gene_id "ENSBTAG00000066522"; gene_name "ENSBTAG00000066522"; xloc "XLOC_000539"; ref_gene_id "ENSBTAG00000066522"; cmp_ref "ENSBTAT00000102908"; class_code "="; tss_id "TSS939";
1	ensembl	transcript	116406232	116434314	.	+	.	transcript_id "ENSBTAT00000129761"; gene_id "ENSBTAG00000067246"; gene_name "ENSBTAG00000067246"; xloc "XLOC_000541"; ref_gene_id "ENSBTAG00000067246"; cmp_ref "ENSBTAT00000129761"; class_code "="; tss_id "TSS941";
1	ensembl	transcript	116500569	116596466	.	+	.	transcript_id "ENSBTAT00000112418"; gene_id "ENSBTAG00000066553"; gene_name "ENSBTAG00000066553"; xloc "XLOC_000542"; ref_gene_id "ENSBTAG00000066553"; cmp_ref "ENSBTAT00000112418"; class_code "="; tss_id "TSS942";
1	ensembl	transcript	116620552	116652023	.	+	.	transcript_id "ENSBTAT00000002263"; gene_id "ENSBTAG00000001728"; gene_name "IGSF10"; xloc "XLOC_000543"; ref_gene_id "ENSBTAG00000001728"; cmp_ref "ENSBTAT00000002263"; class_code "="; tss_id "TSS943";
1	StringTie	transcript	116694444	116747331	.	+	.	transcript_id "ENSBTAT00000044491"; gene_id "MSTRG.571"; gene_name "P2RY12"; xloc "XLOC_000544"; ref_gene_id "ENSBTAG00000015837"; cmp_ref "ENSBTAT00000044491"; class_code "="; tss_id "TSS944";
1	StringTie	transcript	116694681	116747331	.	+	.	transcript_id "ENSBTAT00000107844"; gene_id "MSTRG.571"; gene_name "P2RY12"; xloc "XLOC_000544"; ref_gene_id "ENSBTAG00000015837"; cmp_ref "ENSBTAT00000107844"; class_code "="; tss_id "TSS945";
1	StringTie	transcript	116694944	116747331	.	+	.	transcript_id "ENSBTAT00000119306"; gene_id "MSTRG.571"; gene_name "P2RY12"; xloc "XLOC_000544"; ref_gene_id "ENSBTAG00000015837"; cmp_ref "ENSBTAT00000119306"; class_code "="; tss_id "TSS946";
1	StringTie	transcript	116738939	116747331	.	+	.	transcript_id "ENSBTAT00000110993"; gene_id "MSTRG.571"; gene_name "P2RY12"; xloc "XLOC_000544"; ref_gene_id "ENSBTAG00000015837"; cmp_ref "ENSBTAT00000110993"; class_code "="; tss_id "TSS947";
1	StringTie	transcript	116743226	116747331	.	+	.	transcript_id "ENSBTAT00000064076"; gene_id "MSTRG.571"; gene_name "P2RY12"; xloc "XLOC_000544"; ref_gene_id "ENSBTAG00000015837"; cmp_ref "ENSBTAT00000064076"; class_code "="; tss_id "TSS948";
1	StringTie	transcript	116755546	116758851	.	+	.	transcript_id "ENSBTAT00000101891"; gene_id "MSTRG.572"; gene_name "P2RY13"; xloc "XLOC_000545"; ref_gene_id "ENSBTAG00000056123"; cmp_ref "ENSBTAT00000101891"; class_code "="; tss_id "TSS949";
1	StringTie	transcript	116781560	116798062	.	+	.	transcript_id "ENSBTAT00000014864"; gene_id "MSTRG.573"; gene_name "GPR87"; xloc "XLOC_000546"; ref_gene_id "ENSBTAG00000011192"; cmp_ref "ENSBTAT00000014864"; class_code "="; tss_id "TSS950";
1	StringTie	transcript	116813704	116880422	.	+	.	transcript_id "ENSBTAT00000126068"; gene_id "MSTRG.574"; gene_name "P2RY14"; xloc "XLOC_000547"; ref_gene_id "ENSBTAG00000020990"; cmp_ref "ENSBTAT00000126068"; class_code "="; tss_id "TSS951";
1	StringTie	transcript	116813704	116880422	.	+	.	transcript_id "ENSBTAT00000106487"; gene_id "MSTRG.574"; gene_name "P2RY14"; xloc "XLOC_000547"; ref_gene_id "ENSBTAG00000020990"; cmp_ref "ENSBTAT00000106487"; class_code "="; tss_id "TSS951";
1	StringTie	transcript	116814150	116880422	.	+	.	transcript_id "ENSBTAT00000092049"; gene_id "MSTRG.574"; gene_name "P2RY14"; xloc "XLOC_000547"; ref_gene_id "ENSBTAG00000020990"; cmp_ref "ENSBTAT00000092049"; class_code "="; tss_id "TSS952";
1	StringTie	transcript	116814267	116880422	.	+	.	transcript_id "ENSBTAT00000127139"; gene_id "MSTRG.574"; gene_name "P2RY14"; xloc "XLOC_000547"; ref_gene_id "ENSBTAG00000020990"; cmp_ref "ENSBTAT00000127139"; class_code "="; tss_id "TSS953";
1	StringTie	transcript	116814322	116880422	.	+	.	transcript_id "ENSBTAT00000113716"; gene_id "MSTRG.574"; gene_name "P2RY14"; xloc "XLOC_000547"; ref_gene_id "ENSBTAG00000020990"; cmp_ref "ENSBTAT00000113716"; class_code "="; tss_id "TSS953";
1	StringTie	transcript	116814400	116880422	.	+	.	transcript_id "ENSBTAT00000106665"; gene_id "MSTRG.574"; gene_name "P2RY14"; xloc "XLOC_000547"; ref_gene_id "ENSBTAG00000020990"; cmp_ref "ENSBTAT00000106665"; class_code "="; tss_id "TSS954";
1	StringTie	transcript	116814591	116880422	.	+	.	transcript_id "ENSBTAT00000115613"; gene_id "MSTRG.574"; gene_name "P2RY14"; xloc "XLOC_000547"; ref_gene_id "ENSBTAG00000020990"; cmp_ref "ENSBTAT00000115613"; class_code "="; tss_id "TSS955";
1	StringTie	transcript	116847261	116880422	.	+	.	transcript_id "ENSBTAT00000102525"; gene_id "MSTRG.574"; gene_name "P2RY14"; xloc "XLOC_000547"; ref_gene_id "ENSBTAG00000020990"; cmp_ref "ENSBTAT00000102525"; class_code "="; tss_id "TSS956";
1	StringTie	transcript	116847553	116880422	.	+	.	transcript_id "ENSBTAT00000027950"; gene_id "MSTRG.574"; gene_name "P2RY14"; xloc "XLOC_000547"; ref_gene_id "ENSBTAG00000020990"; cmp_ref "ENSBTAT00000027950"; class_code "="; tss_id "TSS957";
1	StringTie	transcript	116848239	116880422	.	+	.	transcript_id "ENSBTAT00000134548"; gene_id "MSTRG.574"; gene_name "P2RY14"; xloc "XLOC_000547"; ref_gene_id "ENSBTAG00000020990"; cmp_ref "ENSBTAT00000134548"; class_code "="; tss_id "TSS958";
1	StringTie	transcript	116891720	116900518	.	+	.	transcript_id "ENSBTAT00000124275"; gene_id "MSTRG.575"; gene_name "GPR171"; xloc "XLOC_000548"; ref_gene_id "ENSBTAG00000009848"; cmp_ref "ENSBTAT00000124275"; class_code "="; tss_id "TSS959";
1	StringTie	transcript	116891720	116903298	.	+	.	transcript_id "ENSBTAT00000012983"; gene_id "MSTRG.575"; gene_name "GPR171"; xloc "XLOC_000548"; ref_gene_id "ENSBTAG00000009848"; cmp_ref "ENSBTAT00000012983"; class_code "="; tss_id "TSS959";
1	ensembl	transcript	117054273	117056619	.	+	.	transcript_id "ENSBTAT00000118028"; gene_id "ENSBTAG00000066750"; gene_name "ENSBTAG00000066750"; xloc "XLOC_000549"; ref_gene_id "ENSBTAG00000066750"; cmp_ref "ENSBTAT00000118028"; class_code "="; tss_id "TSS960";
1	StringTie	transcript	117161151	117204819	.	+	.	transcript_id "ENSBTAT00000014972"; gene_id "MSTRG.576"; gene_name "CLRN1"; xloc "XLOC_000550"; ref_gene_id "ENSBTAG00000011267"; cmp_ref "ENSBTAT00000014972"; class_code "="; tss_id "TSS961";
1	StringTie	transcript	117227122	117269195	.	+	.	transcript_id "ENSBTAT00000123447"; gene_id "MSTRG.577"; gene_name "MINDY4B"; xloc "XLOC_000551"; ref_gene_id "ENSBTAG00000067824"; cmp_ref "ENSBTAT00000123447"; class_code "="; tss_id "TSS962";
1	StringTie	transcript	117361864	117380735	.	+	.	transcript_id "ENSBTAT00000044404"; gene_id "MSTRG.579"; gene_name "SIAH2"; xloc "XLOC_000552"; ref_gene_id "ENSBTAG00000023445"; cmp_ref "ENSBTAT00000044404"; class_code "="; tss_id "TSS963";
1	ensembl	transcript	117434619	117479150	.	+	.	transcript_id "ENSBTAT00000001756"; gene_id "ENSBTAG00000001331"; gene_name "ERICH6"; xloc "XLOC_000553"; ref_gene_id "ENSBTAG00000001331"; cmp_ref "ENSBTAT00000001756"; class_code "="; tss_id "TSS964";
1	StringTie	transcript	117503997	117510598	.	+	.	transcript_id "ENSBTAT00000089528"; gene_id "MSTRG.581"; gene_name "ENSBTAG00000062539"; xloc "XLOC_000554"; ref_gene_id "ENSBTAG00000062539"; cmp_ref "ENSBTAT00000089528"; class_code "="; tss_id "TSS965";
1	StringTie	transcript	117598268	117599158	.	+	.	transcript_id "ENSBTAT00000105381"; gene_id "MSTRG.584"; gene_name "SERP1"; xloc "XLOC_000555"; ref_gene_id "ENSBTAG00000009104"; cmp_ref "ENSBTAT00000105381"; class_code "="; tss_id "TSS966";
1	StringTie	transcript	117598268	117600549	.	+	.	transcript_id "ENSBTAT00000012000"; gene_id "MSTRG.584"; gene_name "SERP1"; xloc "XLOC_000555"; ref_gene_id "ENSBTAG00000009104"; cmp_ref "ENSBTAT00000012000"; class_code "="; tss_id "TSS966";
1	ensembl	transcript	117641539	117642823	.	+	.	transcript_id "ENSBTAT00000132830"; gene_id "ENSBTAG00000068051"; gene_name "ENSBTAG00000068051"; xloc "XLOC_000557"; ref_gene_id "ENSBTAG00000068051"; cmp_ref "ENSBTAT00000132830"; class_code "="; tss_id "TSS968";
1	ensembl	transcript	117641540	117645091	.	+	.	transcript_id "ENSBTAT00000132035"; gene_id "ENSBTAG00000068051"; gene_name "ENSBTAG00000068051"; xloc "XLOC_000557"; ref_gene_id "ENSBTAG00000068051"; cmp_ref "ENSBTAT00000132035"; class_code "="; tss_id "TSS968";
1	ensembl	transcript	117780873	117782815	.	+	.	transcript_id "ENSBTAT00000120356"; gene_id "ENSBTAG00000066671"; gene_name "ENSBTAG00000066671"; xloc "XLOC_000559"; ref_gene_id "ENSBTAG00000066671"; cmp_ref "ENSBTAT00000120356"; class_code "="; tss_id "TSS970";
1	ensembl	transcript	118159383	118166125	.	+	.	transcript_id "ENSBTAT00000110816"; gene_id "ENSBTAG00000059502"; gene_name "ENSBTAG00000059502"; xloc "XLOC_000560"; ref_gene_id "ENSBTAG00000059502"; cmp_ref "ENSBTAT00000110816"; class_code "="; tss_id "TSS971";
1	ensembl	transcript	118159407	118164269	.	+	.	transcript_id "ENSBTAT00000132671"; gene_id "ENSBTAG00000059502"; gene_name "ENSBTAG00000059502"; xloc "XLOC_000560"; ref_gene_id "ENSBTAG00000059502"; cmp_ref "ENSBTAT00000132671"; class_code "="; tss_id "TSS971";
1	ensembl	transcript	118159454	118167830	.	+	.	transcript_id "ENSBTAT00000125702"; gene_id "ENSBTAG00000059502"; gene_name "ENSBTAG00000059502"; xloc "XLOC_000560"; ref_gene_id "ENSBTAG00000059502"; cmp_ref "ENSBTAT00000125702"; class_code "="; tss_id "TSS971";
1	StringTie	transcript	118196928	118212982	.	+	.	transcript_id "ENSBTAT00000089856"; gene_id "MSTRG.589"; gene_name "ENSBTAG00000057128"; xloc "XLOC_000561"; ref_gene_id "ENSBTAG00000057128"; contained_in "MSTRG.589.1"; cmp_ref "ENSBTAT00000089856"; class_code "="; tss_id "TSS972";
1	StringTie	transcript	118197027	118200094	.	+	.	transcript_id "ENSBTAT00000109917"; gene_id "MSTRG.589"; gene_name "ENSBTAG00000057128"; xloc "XLOC_000561"; ref_gene_id "ENSBTAG00000057128"; cmp_ref "ENSBTAT00000109917"; class_code "="; tss_id "TSS972";
1	StringTie	transcript	118197110	118200094	.	+	.	transcript_id "ENSBTAT00000096743"; gene_id "MSTRG.589"; gene_name "ENSBTAG00000057128"; xloc "XLOC_000561"; ref_gene_id "ENSBTAG00000057128"; cmp_ref "ENSBTAT00000096743"; class_code "="; tss_id "TSS973";
1	StringTie	transcript	118197340	118211325	.	+	.	transcript_id "ENSBTAT00000117113"; gene_id "MSTRG.589"; gene_name "ENSBTAG00000057128"; xloc "XLOC_000561"; ref_gene_id "ENSBTAG00000057128"; cmp_ref "ENSBTAT00000117113"; class_code "="; tss_id "TSS974";
1	StringTie	transcript	118213388	118220074	.	+	.	transcript_id "ENSBTAT00000014805"; gene_id "MSTRG.589"; gene_name "PFN2"; xloc "XLOC_000561"; ref_gene_id "ENSBTAG00000011150"; cmp_ref "ENSBTAT00000014805"; class_code "="; tss_id "TSS976";
1	StringTie	transcript	118245849	118277637	.	+	.	transcript_id "ENSBTAT00000105323"; gene_id "MSTRG.592"; gene_name "ENSBTAG00000063711"; xloc "XLOC_000562"; ref_gene_id "ENSBTAG00000063711"; cmp_ref "ENSBTAT00000105323"; class_code "="; tss_id "TSS977";
1	ensembl	transcript	118367002	118396058	.	+	.	transcript_id "ENSBTAT00000044418"; gene_id "ENSBTAG00000031346"; gene_name "ANKUB1"; xloc "XLOC_000563"; ref_gene_id "ENSBTAG00000031346"; cmp_ref "ENSBTAT00000044418"; class_code "="; tss_id "TSS978";
1	StringTie	transcript	118403850	118414329	.	+	.	transcript_id "ENSBTAT00000006676"; gene_id "MSTRG.594"; gene_name "COMMD2"; xloc "XLOC_000564"; ref_gene_id "ENSBTAG00000005068"; cmp_ref "ENSBTAT00000006676"; class_code "="; tss_id "TSS979";
1	StringTie	transcript	118403850	118423375	.	+	.	transcript_id "ENSBTAT00000123126"; gene_id "MSTRG.594"; gene_name "COMMD2"; xloc "XLOC_000564"; ref_gene_id "ENSBTAG00000005068"; cmp_ref "ENSBTAT00000123126"; class_code "="; tss_id "TSS979";
1	StringTie	transcript	118469195	118644902	.	+	.	transcript_id "ENSBTAT00000010277"; gene_id "MSTRG.594"; gene_name "WWTR1"; xloc "XLOC_000564"; ref_gene_id "ENSBTAG00000007814"; cmp_ref "ENSBTAT00000010277"; class_code "="; tss_id "TSS980";
1	StringTie	transcript	118496522	118644902	.	+	.	transcript_id "ENSBTAT00000084991"; gene_id "MSTRG.594"; gene_name "WWTR1"; xloc "XLOC_000564"; ref_gene_id "ENSBTAG00000007814"; cmp_ref "ENSBTAT00000084991"; class_code "="; tss_id "TSS982";
1	StringTie	transcript	118791330	118817969	.	+	.	transcript_id "ENSBTAT00000020168"; gene_id "MSTRG.595"; gene_name "TM4SF1"; xloc "XLOC_000565"; ref_gene_id "ENSBTAG00000015163"; cmp_ref "ENSBTAT00000020168"; class_code "="; tss_id "TSS984";
1	StringTie	transcript	118800864	118817969	.	+	.	transcript_id "ENSBTAT00000113254"; gene_id "MSTRG.595"; gene_name "TM4SF1"; xloc "XLOC_000565"; ref_gene_id "ENSBTAG00000015163"; cmp_ref "ENSBTAT00000113254"; class_code "="; tss_id "TSS985";
1	StringTie	transcript	118809503	118837474	.	+	.	transcript_id "ENSBTAT00000094554"; gene_id "MSTRG.595"; gene_name "TM4SF1"; xloc "XLOC_000565"; ref_gene_id "ENSBTAG00000015163"; cmp_ref "ENSBTAT00000094554"; class_code "="; tss_id "TSS986";
1	StringTie	transcript	118859228	118883977	.	+	.	transcript_id "ENSBTAT00000026585"; gene_id "MSTRG.596"; gene_name "TM4SF18"; xloc "XLOC_000566"; ref_gene_id "ENSBTAG00000019960"; cmp_ref "ENSBTAT00000026585"; class_code "="; tss_id "TSS987";
1	ensembl	transcript	118901182	118941958	.	+	.	transcript_id "ENSBTAT00000093970"; gene_id "ENSBTAG00000061243"; gene_name "ENSBTAG00000061243"; xloc "XLOC_000567"; ref_gene_id "ENSBTAG00000061243"; cmp_ref "ENSBTAT00000093970"; class_code "="; tss_id "TSS988";
1	ensembl	transcript	118901422	118941165	.	+	.	transcript_id "ENSBTAT00000085307"; gene_id "ENSBTAG00000061243"; gene_name "ENSBTAG00000061243"; xloc "XLOC_000567"; ref_gene_id "ENSBTAG00000061243"; cmp_ref "ENSBTAT00000085307"; class_code "="; tss_id "TSS989";
1	StringTie	transcript	118956568	118999161	.	+	.	transcript_id "ENSBTAT00000016137"; gene_id "MSTRG.597"; gene_name "CP"; xloc "XLOC_000568"; ref_gene_id "ENSBTAG00000012164"; cmp_ref "ENSBTAT00000016137"; class_code "="; tss_id "TSS990";
1	StringTie	transcript	118956568	119004066	.	+	.	transcript_id "ENSBTAT00000073744"; gene_id "MSTRG.597"; gene_name "CP"; xloc "XLOC_000568"; ref_gene_id "ENSBTAG00000012164"; cmp_ref "ENSBTAT00000073744"; class_code "="; tss_id "TSS990";
1	StringTie	transcript	118956568	119012034	.	+	.	transcript_id "ENSBTAT00000075391"; gene_id "MSTRG.597"; gene_name "CP"; xloc "XLOC_000568"; ref_gene_id "ENSBTAG00000012164"; cmp_ref "ENSBTAT00000075391"; class_code "="; tss_id "TSS990";
1	StringTie	transcript	119074242	119128684	.	+	.	transcript_id "ENSBTAT00000034508"; gene_id "MSTRG.599"; gene_name "HLTF"; xloc "XLOC_000569"; ref_gene_id "ENSBTAG00000019704"; cmp_ref "ENSBTAT00000034508"; class_code "="; tss_id "TSS991";
1	StringTie	transcript	119074242	119137609	.	+	.	transcript_id "ENSBTAT00000129406"; gene_id "MSTRG.599"; gene_name "HLTF"; xloc "XLOC_000569"; ref_gene_id "ENSBTAG00000019704"; cmp_ref "ENSBTAT00000129406"; class_code "="; tss_id "TSS991";
1	ensembl	transcript	119222492	119248270	.	+	.	transcript_id "ENSBTAT00000128260"; gene_id "ENSBTAG00000055936"; gene_name "ENSBTAG00000055936"; xloc "XLOC_000570"; ref_gene_id "ENSBTAG00000055936"; cmp_ref "ENSBTAT00000128260"; class_code "="; tss_id "TSS993";
1	ensembl	transcript	119243335	119247520	.	+	.	transcript_id "ENSBTAT00000110748"; gene_id "ENSBTAG00000055936"; gene_name "ENSBTAG00000055936"; xloc "XLOC_000570"; ref_gene_id "ENSBTAG00000055936"; cmp_ref "ENSBTAT00000110748"; class_code "="; tss_id "TSS994";
1	ensembl	transcript	119244693	119247520	.	+	.	transcript_id "ENSBTAT00000091144"; gene_id "ENSBTAG00000055936"; gene_name "ENSBTAG00000055936"; xloc "XLOC_000570"; ref_gene_id "ENSBTAG00000055936"; cmp_ref "ENSBTAT00000091144"; class_code "="; tss_id "TSS995";
1	ensembl	transcript	119245109	119247548	.	+	.	transcript_id "ENSBTAT00000124070"; gene_id "ENSBTAG00000055936"; gene_name "ENSBTAG00000055936"; xloc "XLOC_000570"; ref_gene_id "ENSBTAG00000055936"; cmp_ref "ENSBTAT00000124070"; class_code "="; tss_id "TSS996";
1	ensembl	transcript	119245244	119248270	.	+	.	transcript_id "ENSBTAT00000123857"; gene_id "ENSBTAG00000055936"; gene_name "ENSBTAG00000055936"; xloc "XLOC_000570"; ref_gene_id "ENSBTAG00000055936"; cmp_ref "ENSBTAT00000123857"; class_code "="; tss_id "TSS997";
1	ensembl	transcript	119245657	119248270	.	+	.	transcript_id "ENSBTAT00000102970"; gene_id "ENSBTAG00000055936"; gene_name "ENSBTAG00000055936"; xloc "XLOC_000570"; ref_gene_id "ENSBTAG00000055936"; cmp_ref "ENSBTAT00000102970"; class_code "="; tss_id "TSS998";
1	ensembl	transcript	119269104	119273079	.	+	.	transcript_id "ENSBTAT00000098162"; gene_id "ENSBTAG00000068691"; gene_name "ENSBTAG00000068691"; xloc "XLOC_000571"; ref_gene_id "ENSBTAG00000068691"; cmp_ref "ENSBTAT00000098162"; class_code "="; tss_id "TSS999";
1	ensembl	transcript	119269245	119273095	.	+	.	transcript_id "ENSBTAT00000132449"; gene_id "ENSBTAG00000068691"; gene_name "ENSBTAG00000068691"; xloc "XLOC_000571"; ref_gene_id "ENSBTAG00000068691"; cmp_ref "ENSBTAT00000132449"; class_code "="; tss_id "TSS1000";
1	ensembl	transcript	119417646	119418961	.	+	.	transcript_id "ENSBTAT00000114995"; gene_id "ENSBTAG00000059360"; gene_name "ENSBTAG00000059360"; xloc "XLOC_000572"; ref_gene_id "ENSBTAG00000059360"; cmp_ref "ENSBTAT00000114995"; class_code "="; tss_id "TSS1001";
1	ensembl	transcript	119796793	119865304	.	+	.	transcript_id "ENSBTAT00000134467"; gene_id "ENSBTAG00000063721"; gene_name "ENSBTAG00000063721"; xloc "XLOC_000573"; ref_gene_id "ENSBTAG00000063721"; cmp_ref "ENSBTAT00000134467"; class_code "="; tss_id "TSS1002";
1	ensembl	transcript	119802155	119865304	.	+	.	transcript_id "ENSBTAT00000109333"; gene_id "ENSBTAG00000063721"; gene_name "ENSBTAG00000063721"; xloc "XLOC_000573"; ref_gene_id "ENSBTAG00000063721"; cmp_ref "ENSBTAT00000109333"; class_code "="; tss_id "TSS1003";
1	ensembl	transcript	119950290	120061778	.	+	.	transcript_id "ENSBTAT00000124155"; gene_id "ENSBTAG00000066674"; gene_name "ENSBTAG00000066674"; xloc "XLOC_000574"; ref_gene_id "ENSBTAG00000066674"; cmp_ref "ENSBTAT00000124155"; class_code "="; tss_id "TSS1004";
1	ensembl	transcript	119950290	120061778	.	+	.	transcript_id "ENSBTAT00000101954"; gene_id "ENSBTAG00000066674"; gene_name "ENSBTAG00000066674"; xloc "XLOC_000574"; ref_gene_id "ENSBTAG00000066674"; cmp_ref "ENSBTAT00000101954"; class_code "="; tss_id "TSS1004";
1	ensembl	transcript	119950290	120061778	.	+	.	transcript_id "ENSBTAT00000100790"; gene_id "ENSBTAG00000066674"; gene_name "ENSBTAG00000066674"; xloc "XLOC_000574"; ref_gene_id "ENSBTAG00000066674"; cmp_ref "ENSBTAT00000100790"; class_code "="; tss_id "TSS1004";
1	ensembl	transcript	119950290	120094510	.	+	.	transcript_id "ENSBTAT00000132426"; gene_id "ENSBTAG00000066674"; gene_name "ENSBTAG00000066674"; xloc "XLOC_000574"; ref_gene_id "ENSBTAG00000066674"; cmp_ref "ENSBTAT00000132426"; class_code "="; tss_id "TSS1004";
1	ensembl	transcript	119950295	120061778	.	+	.	transcript_id "ENSBTAT00000113057"; gene_id "ENSBTAG00000066674"; gene_name "ENSBTAG00000066674"; xloc "XLOC_000574"; ref_gene_id "ENSBTAG00000066674"; cmp_ref "ENSBTAT00000113057"; class_code "="; tss_id "TSS1004";
1	ensembl	transcript	120062418	120070546	.	+	.	transcript_id "ENSBTAT00000129437"; gene_id "ENSBTAG00000056986"; gene_name "ENSBTAG00000056986"; xloc "XLOC_000575"; ref_gene_id "ENSBTAG00000056986"; cmp_ref "ENSBTAT00000129437"; class_code "="; tss_id "TSS1005";
1	StringTie	transcript	120891649	120921860	.	+	.	transcript_id "ENSBTAT00000106604"; gene_id "MSTRG.607"; gene_name "ZIC4"; xloc "XLOC_000576"; ref_gene_id "ENSBTAG00000014749"; cmp_ref "ENSBTAT00000106604"; class_code "="; tss_id "TSS1006";
1	StringTie	transcript	120903901	120914644	.	+	.	transcript_id "ENSBTAT00000032993"; gene_id "MSTRG.607"; gene_name "ZIC4"; xloc "XLOC_000576"; ref_gene_id "ENSBTAG00000014749"; cmp_ref "ENSBTAT00000032993"; class_code "="; tss_id "TSS1007";
1	StringTie	transcript	120906498	120921860	.	+	.	transcript_id "ENSBTAT00000096763"; gene_id "MSTRG.607"; gene_name "ZIC4"; xloc "XLOC_000576"; ref_gene_id "ENSBTAG00000014749"; cmp_ref "ENSBTAT00000096763"; class_code "="; tss_id "TSS1008";
1	StringTie	transcript	120907831	120921860	.	+	.	transcript_id "ENSBTAT00000075546"; gene_id "MSTRG.607"; gene_name "ZIC4"; xloc "XLOC_000576"; ref_gene_id "ENSBTAG00000014749"; cmp_ref "ENSBTAT00000075546"; class_code "="; tss_id "TSS1009";
1	StringTie	transcript	120912826	120914644	.	+	.	transcript_id "ENSBTAT00000089962"; gene_id "MSTRG.607"; gene_name "ZIC4"; xloc "XLOC_000576"; ref_gene_id "ENSBTAG00000014749"; cmp_ref "ENSBTAT00000089962"; class_code "="; tss_id "TSS1011";
1	StringTie	transcript	120912981	120914487	.	+	.	transcript_id "ENSBTAT00000095306"; gene_id "MSTRG.607"; gene_name "ZIC4"; xloc "XLOC_000576"; ref_gene_id "ENSBTAG00000014749"; cmp_ref "ENSBTAT00000095306"; class_code "="; tss_id "TSS1012";
1	ensembl	transcript	120937232	120941437	.	+	.	transcript_id "ENSBTAT00000122508"; gene_id "ENSBTAG00000065835"; gene_name "ENSBTAG00000065835"; xloc "XLOC_000577"; ref_gene_id "ENSBTAG00000065835"; cmp_ref "ENSBTAT00000122508"; class_code "="; tss_id "TSS1015";
1	ensembl	transcript	120937232	121019397	.	+	.	transcript_id "ENSBTAT00000111017"; gene_id "ENSBTAG00000065835"; gene_name "ENSBTAG00000065835"; xloc "XLOC_000577"; ref_gene_id "ENSBTAG00000065835"; cmp_ref "ENSBTAT00000111017"; class_code "="; tss_id "TSS1015";
1	ensembl	transcript	120939872	121018854	.	+	.	transcript_id "ENSBTAT00000113228"; gene_id "ENSBTAG00000065835"; gene_name "ENSBTAG00000065835"; xloc "XLOC_000577"; ref_gene_id "ENSBTAG00000065835"; cmp_ref "ENSBTAT00000113228"; class_code "="; tss_id "TSS1016";
1	ensembl	transcript	120967445	121019397	.	+	.	transcript_id "ENSBTAT00000100330"; gene_id "ENSBTAG00000065835"; gene_name "ENSBTAG00000065835"; xloc "XLOC_000577"; ref_gene_id "ENSBTAG00000065835"; cmp_ref "ENSBTAT00000100330"; class_code "="; tss_id "TSS1017";
1	ensembl	transcript	120968885	121019098	.	+	.	transcript_id "ENSBTAT00000091620"; gene_id "ENSBTAG00000065835"; gene_name "ENSBTAG00000065835"; xloc "XLOC_000577"; ref_gene_id "ENSBTAG00000065835"; cmp_ref "ENSBTAT00000091620"; class_code "="; tss_id "TSS1018";
1	ensembl	transcript	121548628	121550621	.	+	.	transcript_id "ENSBTAT00000116074"; gene_id "ENSBTAG00000059588"; gene_name "ENSBTAG00000059588"; xloc "XLOC_000578"; ref_gene_id "ENSBTAG00000059588"; cmp_ref "ENSBTAT00000116074"; class_code "="; tss_id "TSS1019";
1	ensembl	transcript	121668218	121670641	.	+	.	transcript_id "ENSBTAT00000125311"; gene_id "ENSBTAG00000063699"; gene_name "ENSBTAG00000063699"; xloc "XLOC_000580"; ref_gene_id "ENSBTAG00000063699"; cmp_ref "ENSBTAT00000125311"; class_code "="; tss_id "TSS1021";
1	ensembl	transcript	121852796	121878087	.	+	.	transcript_id "ENSBTAT00000031950"; gene_id "ENSBTAG00000005522"; gene_name "PLSCR5"; xloc "XLOC_000581"; ref_gene_id "ENSBTAG00000005522"; cmp_ref "ENSBTAT00000031950"; class_code "="; tss_id "TSS1022";
1	StringTie	transcript	121937606	121974115	.	+	.	transcript_id "ENSBTAT00000110973"; gene_id "MSTRG.610"; gene_name "PLSCR2"; xloc "XLOC_000582"; ref_gene_id "ENSBTAG00000022227"; cmp_ref "ENSBTAT00000110973"; class_code "="; tss_id "TSS1023";
1	StringTie	transcript	121946372	121974115	.	+	.	transcript_id "ENSBTAT00000030005"; gene_id "MSTRG.610"; gene_name "PLSCR2"; xloc "XLOC_000582"; ref_gene_id "ENSBTAG00000022227"; cmp_ref "ENSBTAT00000030005"; class_code "="; tss_id "TSS1025";
1	StringTie	transcript	121961024	121970753	.	+	.	transcript_id "ENSBTAT00000123349"; gene_id "MSTRG.610"; gene_name "PLSCR2"; xloc "XLOC_000582"; ref_gene_id "ENSBTAG00000022227"; cmp_ref "ENSBTAT00000123349"; class_code "="; tss_id "TSS1026";
1	ensembl	transcript	122018816	122021996	.	+	.	transcript_id "ENSBTAT00000066431"; gene_id "ENSBTAG00000054268"; gene_name "ENSBTAG00000054268"; xloc "XLOC_000584"; ref_gene_id "ENSBTAG00000054268"; cmp_ref "ENSBTAT00000066431"; class_code "="; tss_id "TSS1028";
1	ensembl	transcript	122041887	122092789	.	+	.	transcript_id "ENSBTAT00000044362"; gene_id "ENSBTAG00000031306"; gene_name "PLSCR1"; xloc "XLOC_000585"; ref_gene_id "ENSBTAG00000031306"; cmp_ref "ENSBTAT00000044362"; class_code "="; tss_id "TSS1029";
1	StringTie	transcript	122257803	122300144	.	+	.	transcript_id "ENSBTAT00000083481"; gene_id "MSTRG.612"; gene_name "PLSCR4"; xloc "XLOC_000586"; ref_gene_id "ENSBTAG00000011986"; cmp_ref "ENSBTAT00000083481"; class_code "="; tss_id "TSS1031";
1	StringTie	transcript	122280548	122300144	.	+	.	transcript_id "ENSBTAT00000015905"; gene_id "MSTRG.612"; gene_name "PLSCR4"; xloc "XLOC_000586"; ref_gene_id "ENSBTAG00000011986"; cmp_ref "ENSBTAT00000015905"; class_code "="; tss_id "TSS1034";
1	StringTie	transcript	122349984	122471157	.	+	.	transcript_id "ENSBTAT00000080064"; gene_id "MSTRG.613"; gene_name "PLOD2"; xloc "XLOC_000587"; ref_gene_id "ENSBTAG00000007331"; cmp_ref "ENSBTAT00000080064"; class_code "="; tss_id "TSS1035";
1	StringTie	transcript	122349984	122471157	.	+	.	transcript_id "ENSBTAT00000131035"; gene_id "MSTRG.613"; gene_name "PLOD2"; xloc "XLOC_000587"; ref_gene_id "ENSBTAG00000007331"; cmp_ref "ENSBTAT00000131035"; class_code "="; tss_id "TSS1035";
1	StringTie	transcript	122349984	122471157	.	+	.	transcript_id "ENSBTAT00000078721"; gene_id "MSTRG.613"; gene_name "PLOD2"; xloc "XLOC_000587"; ref_gene_id "ENSBTAG00000007331"; cmp_ref "ENSBTAT00000078721"; class_code "="; tss_id "TSS1035";
1	StringTie	transcript	122349984	122471157	.	+	.	transcript_id "ENSBTAT00000031949"; gene_id "MSTRG.613"; gene_name "PLOD2"; xloc "XLOC_000587"; ref_gene_id "ENSBTAG00000007331"; cmp_ref "ENSBTAT00000031949"; class_code "="; tss_id "TSS1035";
1	ensembl	transcript	122480282	122491674	.	+	.	transcript_id "ENSBTAT00000134209"; gene_id "ENSBTAG00000055457"; gene_name "ENSBTAG00000055457"; xloc "XLOC_000588"; ref_gene_id "ENSBTAG00000055457"; cmp_ref "ENSBTAT00000134209"; class_code "="; tss_id "TSS1036";
1	ensembl	transcript	122480336	122518064	.	+	.	transcript_id "ENSBTAT00000135308"; gene_id "ENSBTAG00000055457"; gene_name "ENSBTAG00000055457"; xloc "XLOC_000588"; ref_gene_id "ENSBTAG00000055457"; cmp_ref "ENSBTAT00000135308"; class_code "="; tss_id "TSS1036";
1	StringTie	transcript	124888679	124908601	.	+	.	transcript_id "ENSBTAT00000129487"; gene_id "MSTRG.615"; gene_name "ENSBTAG00000064298"; xloc "XLOC_000590"; ref_gene_id "ENSBTAG00000064298"; cmp_ref "ENSBTAT00000129487"; class_code "="; tss_id "TSS1039";
1	StringTie	transcript	125043185	125706584	.	+	.	transcript_id "ENSBTAT00000072060"; gene_id "MSTRG.617"; gene_name "SLC9A9"; xloc "XLOC_000591"; ref_gene_id "ENSBTAG00000031178"; cmp_ref "ENSBTAT00000072060"; class_code "="; tss_id "TSS1040";
1	ensembl	transcript	125987054	126002722	.	+	.	transcript_id "ENSBTAT00000104353"; gene_id "ENSBTAG00000068101"; gene_name "ENSBTAG00000068101"; xloc "XLOC_000592"; ref_gene_id "ENSBTAG00000068101"; cmp_ref "ENSBTAT00000104353"; class_code "="; tss_id "TSS1042";
1	ensembl	transcript	126040027	126043936	.	+	.	transcript_id "ENSBTAT00000093984"; gene_id "ENSBTAG00000011116"; gene_name "PAQR9"; xloc "XLOC_000593"; ref_gene_id "ENSBTAG00000011116"; cmp_ref "ENSBTAT00000093984"; class_code "="; tss_id "TSS1043";
1	ensembl	transcript	126040064	126042144	.	+	.	transcript_id "ENSBTAT00000014759"; gene_id "ENSBTAG00000011116"; gene_name "PAQR9"; xloc "XLOC_000593"; ref_gene_id "ENSBTAG00000011116"; cmp_ref "ENSBTAT00000014759"; class_code "="; tss_id "TSS1043";
1	StringTie	transcript	126132532	126231891	.	+	.	transcript_id "ENSBTAT00000116311"; gene_id "MSTRG.620"; gene_name "PCOLCE2"; xloc "XLOC_000594"; ref_gene_id "ENSBTAG00000016026"; cmp_ref "ENSBTAT00000116311"; class_code "="; tss_id "TSS1045";
1	StringTie	transcript	126132532	126231891	.	+	.	transcript_id "ENSBTAT00000021330"; gene_id "MSTRG.620"; gene_name "PCOLCE2"; xloc "XLOC_000594"; ref_gene_id "ENSBTAG00000016026"; cmp_ref "ENSBTAT00000021330"; class_code "="; tss_id "TSS1045";
1	StringTie	transcript	126433963	126453599	.	+	.	transcript_id "ENSBTAT00000117990"; gene_id "MSTRG.625"; gene_name "ENSBTAG00000059388"; xloc "XLOC_000595"; ref_gene_id "ENSBTAG00000059388"; cmp_ref "ENSBTAT00000117990"; class_code "="; tss_id "TSS1046";
1	StringTie	transcript	126451023	126453599	.	+	.	transcript_id "ENSBTAT00000102143"; gene_id "MSTRG.625"; gene_name "ENSBTAG00000059388"; xloc "XLOC_000595"; ref_gene_id "ENSBTAG00000059388"; cmp_ref "ENSBTAT00000102143"; class_code "="; tss_id "TSS1047";
1	StringTie	transcript	126451298	126453599	.	+	.	transcript_id "ENSBTAT00000123063"; gene_id "MSTRG.625"; gene_name "ENSBTAG00000059388"; xloc "XLOC_000595"; ref_gene_id "ENSBTAG00000059388"; cmp_ref "ENSBTAT00000123063"; class_code "="; tss_id "TSS1048";
1	StringTie	transcript	126451669	126453599	.	+	.	transcript_id "ENSBTAT00000090325"; gene_id "MSTRG.625"; gene_name "ENSBTAG00000059388"; xloc "XLOC_000595"; ref_gene_id "ENSBTAG00000059388"; cmp_ref "ENSBTAT00000090325"; class_code "="; tss_id "TSS1049";
1	StringTie	transcript	126471391	126593076	.	+	.	transcript_id "ENSBTAT00000066572"; gene_id "MSTRG.627"; gene_name "ATR"; xloc "XLOC_000596"; ref_gene_id "ENSBTAG00000011529"; cmp_ref "ENSBTAT00000066572"; class_code "="; tss_id "TSS1050";
1	StringTie	transcript	126471391	126593076	.	+	.	transcript_id "ENSBTAT00000015321"; gene_id "MSTRG.627"; gene_name "ATR"; xloc "XLOC_000596"; ref_gene_id "ENSBTAG00000011529"; contained_in "MSTRG.627.1"; cmp_ref "ENSBTAT00000015321"; class_code "="; tss_id "TSS1050";
1	StringTie	transcript	126593243	126603682	.	+	.	transcript_id "ENSBTAT00000134981"; gene_id "MSTRG.627"; gene_name "XRN1"; xloc "XLOC_000596"; ref_gene_id "ENSBTAG00000011524"; cmp_ref "ENSBTAT00000134981"; class_code "="; tss_id "TSS1052";
1	StringTie	transcript	126593243	126702419	.	+	.	transcript_id "ENSBTAT00000126252"; gene_id "MSTRG.627"; gene_name "XRN1"; xloc "XLOC_000596"; ref_gene_id "ENSBTAG00000011524"; cmp_ref "ENSBTAT00000126252"; class_code "="; tss_id "TSS1052";
1	StringTie	transcript	126593243	126702419	.	+	.	transcript_id "ENSBTAT00000093517"; gene_id "MSTRG.627"; gene_name "XRN1"; xloc "XLOC_000596"; ref_gene_id "ENSBTAG00000011524"; cmp_ref "ENSBTAT00000093517"; class_code "="; tss_id "TSS1052";
1	StringTie	transcript	126593243	126702419	.	+	.	transcript_id "ENSBTAT00000015318"; gene_id "MSTRG.627"; gene_name "XRN1"; xloc "XLOC_000596"; ref_gene_id "ENSBTAG00000011524"; cmp_ref "ENSBTAT00000015318"; class_code "="; tss_id "TSS1052";
1	StringTie	transcript	126705888	126806237	.	+	.	transcript_id "ENSBTAT00000090393"; gene_id "MSTRG.628"; gene_name "ENSBTAG00000055730"; xloc "XLOC_000597"; ref_gene_id "ENSBTAG00000055730"; cmp_ref "ENSBTAT00000090393"; class_code "="; tss_id "TSS1053";
1	StringTie	transcript	126736159	126814805	.	+	.	transcript_id "ENSBTAT00000109685"; gene_id "MSTRG.629"; gene_name "GK5"; xloc "XLOC_000598"; ref_gene_id "ENSBTAG00000018138"; cmp_ref "ENSBTAT00000109685"; class_code "="; tss_id "TSS1054";
1	StringTie	transcript	126736159	126814805	.	+	.	transcript_id "ENSBTAT00000096969"; gene_id "MSTRG.629"; gene_name "GK5"; xloc "XLOC_000598"; ref_gene_id "ENSBTAG00000018138"; cmp_ref "ENSBTAT00000096969"; class_code "="; tss_id "TSS1054";
1	StringTie	transcript	126736159	126814805	.	+	.	transcript_id "ENSBTAT00000024143"; gene_id "MSTRG.629"; gene_name "GK5"; xloc "XLOC_000598"; ref_gene_id "ENSBTAG00000018138"; cmp_ref "ENSBTAT00000024143"; class_code "="; tss_id "TSS1054";
1	StringTie	transcript	126736200	126799646	.	+	.	transcript_id "ENSBTAT00000034692"; gene_id "MSTRG.629"; gene_name "GK5"; xloc "XLOC_000598"; ref_gene_id "ENSBTAG00000018138"; cmp_ref "ENSBTAT00000034692"; class_code "="; tss_id "TSS1054";
1	StringTie	transcript	126744231	126814805	.	+	.	transcript_id "ENSBTAT00000109313"; gene_id "MSTRG.629"; gene_name "GK5"; xloc "XLOC_000598"; ref_gene_id "ENSBTAG00000018138"; cmp_ref "ENSBTAT00000109313"; class_code "="; tss_id "TSS1055";
1	StringTie	transcript	126826185	127032510	.	+	.	transcript_id "ENSBTAT00000076561"; gene_id "MSTRG.630"; gene_name "TFDP2"; xloc "XLOC_000599"; ref_gene_id "ENSBTAG00000006222"; cmp_ref "ENSBTAT00000076561"; class_code "="; tss_id "TSS1056";
1	StringTie	transcript	126826201	127032510	.	+	.	transcript_id "ENSBTAT00000117205"; gene_id "MSTRG.630"; gene_name "TFDP2"; xloc "XLOC_000599"; ref_gene_id "ENSBTAG00000006222"; cmp_ref "ENSBTAT00000117205"; class_code "="; tss_id "TSS1056";
1	StringTie	transcript	126827528	127032510	.	+	.	transcript_id "ENSBTAT00000102996"; gene_id "MSTRG.630"; gene_name "TFDP2"; xloc "XLOC_000599"; ref_gene_id "ENSBTAG00000006222"; cmp_ref "ENSBTAT00000102996"; class_code "="; tss_id "TSS1057";
1	StringTie	transcript	126859765	127032510	.	+	.	transcript_id "ENSBTAT00000130508"; gene_id "MSTRG.630"; gene_name "TFDP2"; xloc "XLOC_000599"; ref_gene_id "ENSBTAG00000006222"; cmp_ref "ENSBTAT00000130508"; class_code "="; tss_id "TSS1058";
1	StringTie	transcript	126891383	127032510	.	+	.	transcript_id "ENSBTAT00000008169"; gene_id "MSTRG.630"; gene_name "TFDP2"; xloc "XLOC_000599"; ref_gene_id "ENSBTAG00000006222"; cmp_ref "ENSBTAT00000008169"; class_code "="; tss_id "TSS1061";
1	StringTie	transcript	126916190	127032510	.	+	.	transcript_id "ENSBTAT00000086058"; gene_id "MSTRG.630"; gene_name "TFDP2"; xloc "XLOC_000599"; ref_gene_id "ENSBTAG00000006222"; cmp_ref "ENSBTAT00000086058"; class_code "="; tss_id "TSS1062";
1	StringTie	transcript	126955688	127032510	.	+	.	transcript_id "ENSBTAT00000105582"; gene_id "MSTRG.630"; gene_name "TFDP2"; xloc "XLOC_000599"; ref_gene_id "ENSBTAG00000006222"; cmp_ref "ENSBTAT00000105582"; class_code "="; tss_id "TSS1064";
1	StringTie	transcript	126956691	127032510	.	+	.	transcript_id "ENSBTAT00000008170"; gene_id "MSTRG.630"; gene_name "TFDP2"; xloc "XLOC_000599"; ref_gene_id "ENSBTAG00000006222"; cmp_ref "ENSBTAT00000008170"; class_code "="; tss_id "TSS1065";
1	StringTie	transcript	126957501	127032510	.	+	.	transcript_id "ENSBTAT00000126363"; gene_id "MSTRG.630"; gene_name "TFDP2"; xloc "XLOC_000599"; ref_gene_id "ENSBTAG00000006222"; cmp_ref "ENSBTAT00000126363"; class_code "="; tss_id "TSS1066";
1	StringTie	transcript	126977498	127032510	.	+	.	transcript_id "ENSBTAT00000108619"; gene_id "MSTRG.630"; gene_name "TFDP2"; xloc "XLOC_000599"; ref_gene_id "ENSBTAG00000006222"; contained_in "MSTRG.630.5"; cmp_ref "ENSBTAT00000108619"; class_code "="; tss_id "TSS1067";
1	StringTie	transcript	127715270	127716643	.	+	.	transcript_id "ENSBTAT00000076790"; gene_id "MSTRG.637"; gene_name "ENSBTAG00000050470"; xloc "XLOC_000602"; ref_gene_id "ENSBTAG00000050470"; cmp_ref "ENSBTAT00000076790"; class_code "="; tss_id "TSS1070";
1	ensembl	transcript	127918765	127920681	.	+	.	transcript_id "ENSBTAT00000093876"; gene_id "ENSBTAG00000064533"; gene_name "ENSBTAG00000064533"; xloc "XLOC_000603"; ref_gene_id "ENSBTAG00000064533"; cmp_ref "ENSBTAT00000093876"; class_code "="; tss_id "TSS1071";
1	ensembl	transcript	127918835	127920681	.	+	.	transcript_id "ENSBTAT00000119142"; gene_id "ENSBTAG00000064533"; gene_name "ENSBTAG00000064533"; xloc "XLOC_000603"; ref_gene_id "ENSBTAG00000064533"; cmp_ref "ENSBTAT00000119142"; class_code "="; tss_id "TSS1071";
1	ensembl	transcript	127919051	127920681	.	+	.	transcript_id "ENSBTAT00000102282"; gene_id "ENSBTAG00000064533"; gene_name "ENSBTAG00000064533"; xloc "XLOC_000603"; ref_gene_id "ENSBTAG00000064533"; cmp_ref "ENSBTAT00000102282"; class_code "="; tss_id "TSS1072";
1	ensembl	transcript	128237165	128238914	.	+	.	transcript_id "ENSBTAT00000088203"; gene_id "ENSBTAG00000064142"; gene_name "ENSBTAG00000064142"; xloc "XLOC_000605"; ref_gene_id "ENSBTAG00000064142"; cmp_ref "ENSBTAT00000088203"; class_code "="; tss_id "TSS1074";
1	ensembl	transcript	128237587	128238914	.	+	.	transcript_id "ENSBTAT00000130102"; gene_id "ENSBTAG00000064142"; gene_name "ENSBTAG00000064142"; xloc "XLOC_000605"; ref_gene_id "ENSBTAG00000064142"; cmp_ref "ENSBTAT00000130102"; class_code "="; tss_id "TSS1075";
1	ensembl	transcript	128237587	128238914	.	+	.	transcript_id "ENSBTAT00000119505"; gene_id "ENSBTAG00000064142"; gene_name "ENSBTAG00000064142"; xloc "XLOC_000605"; ref_gene_id "ENSBTAG00000064142"; cmp_ref "ENSBTAT00000119505"; class_code "="; tss_id "TSS1075";
1	ensembl	transcript	128315598	128360333	.	+	.	transcript_id "ENSBTAT00000094312"; gene_id "ENSBTAG00000069743"; gene_name "ENSBTAG00000069743"; xloc "XLOC_000606"; ref_gene_id "ENSBTAG00000069743"; cmp_ref "ENSBTAT00000094312"; class_code "="; tss_id "TSS1076";
1	ensembl	transcript	128378630	128382839	.	+	.	transcript_id "ENSBTAT00000108774"; gene_id "ENSBTAG00000063761"; gene_name "ENSBTAG00000063761"; xloc "XLOC_000607"; ref_gene_id "ENSBTAG00000063761"; cmp_ref "ENSBTAT00000108774"; class_code "="; tss_id "TSS1077";
1	ensembl	transcript	128378630	128382839	.	+	.	transcript_id "ENSBTAT00000102116"; gene_id "ENSBTAG00000063761"; gene_name "ENSBTAG00000063761"; xloc "XLOC_000607"; ref_gene_id "ENSBTAG00000063761"; cmp_ref "ENSBTAT00000102116"; class_code "="; tss_id "TSS1077";
1	StringTie	transcript	129434207	129535441	.	+	.	transcript_id "ENSBTAT00000074137"; gene_id "MSTRG.642"; gene_name "NMNAT3"; xloc "XLOC_000609"; ref_gene_id "ENSBTAG00000051936"; cmp_ref "ENSBTAT00000074137"; class_code "="; tss_id "TSS1081";
1	StringTie	transcript	129473779	129535441	.	+	.	transcript_id "ENSBTAT00000099199"; gene_id "MSTRG.642"; gene_name "NMNAT3"; xloc "XLOC_000609"; ref_gene_id "ENSBTAG00000051936"; cmp_ref "ENSBTAT00000099199"; class_code "="; tss_id "TSS1082";
1	StringTie	transcript	129473779	129535441	.	+	.	transcript_id "ENSBTAT00000084836"; gene_id "MSTRG.642"; gene_name "NMNAT3"; xloc "XLOC_000609"; ref_gene_id "ENSBTAG00000051936"; cmp_ref "ENSBTAT00000084836"; class_code "="; tss_id "TSS1082";
1	StringTie	transcript	129473779	129535441	.	+	.	transcript_id "ENSBTAT00000065556"; gene_id "MSTRG.642"; gene_name "NMNAT3"; xloc "XLOC_000609"; ref_gene_id "ENSBTAG00000051936"; cmp_ref "ENSBTAT00000065556"; class_code "="; tss_id "TSS1082";
1	StringTie	transcript	129473779	129548904	.	+	.	transcript_id "ENSBTAT00000126317"; gene_id "MSTRG.642"; gene_name "NMNAT3"; xloc "XLOC_000609"; ref_gene_id "ENSBTAG00000051936"; contained_in "MSTRG.642.1"; cmp_ref "ENSBTAT00000126317"; class_code "="; tss_id "TSS1082";
1	StringTie	transcript	129532830	129535441	.	+	.	transcript_id "ENSBTAT00000099049"; gene_id "MSTRG.642"; gene_name "NMNAT3"; xloc "XLOC_000609"; ref_gene_id "ENSBTAG00000051936"; cmp_ref "ENSBTAT00000099049"; class_code "="; tss_id "TSS1083";
1	StringTie	transcript	129556625	129583702	.	+	.	transcript_id "ENSBTAT00000115958"; gene_id "MSTRG.642"; gene_name "RBP1"; xloc "XLOC_000609"; ref_gene_id "ENSBTAG00000020028"; cmp_ref "ENSBTAT00000115958"; class_code "="; tss_id "TSS1084";
1	StringTie	transcript	129556625	129583702	.	+	.	transcript_id "ENSBTAT00000101034"; gene_id "MSTRG.642"; gene_name "RBP1"; xloc "XLOC_000609"; ref_gene_id "ENSBTAG00000020028"; cmp_ref "ENSBTAT00000101034"; class_code "="; tss_id "TSS1084";
1	StringTie	transcript	129556625	129583702	.	+	.	transcript_id "ENSBTAT00000015936"; gene_id "MSTRG.642"; gene_name "RBP1"; xloc "XLOC_000609"; ref_gene_id "ENSBTAG00000020028"; cmp_ref "ENSBTAT00000015936"; class_code "="; tss_id "TSS1084";
1	ensembl	transcript	129626685	129651105	.	+	.	transcript_id "ENSBTAT00000078995"; gene_id "ENSBTAG00000015056"; gene_name "RBP2"; xloc "XLOC_000611"; ref_gene_id "ENSBTAG00000015056"; cmp_ref "ENSBTAT00000078995"; class_code "="; tss_id "TSS1086";
1	ensembl	transcript	129651401	129672065	.	+	.	transcript_id "ENSBTAT00000119166"; gene_id "ENSBTAG00000064195"; gene_name "ENSBTAG00000064195"; xloc "XLOC_000612"; ref_gene_id "ENSBTAG00000064195"; cmp_ref "ENSBTAT00000119166"; class_code "="; tss_id "TSS1087";
1	StringTie	transcript	129707549	129740544	.	+	.	transcript_id "ENSBTAT00000090923"; gene_id "MSTRG.644"; gene_name "COPB2"; xloc "XLOC_000613"; ref_gene_id "ENSBTAG00000014843"; cmp_ref "ENSBTAT00000090923"; class_code "="; tss_id "TSS1088";
1	StringTie	transcript	129707549	129742305	.	+	.	transcript_id "ENSBTAT00000019767"; gene_id "MSTRG.644"; gene_name "COPB2"; xloc "XLOC_000613"; ref_gene_id "ENSBTAG00000014843"; cmp_ref "ENSBTAT00000019767"; class_code "="; tss_id "TSS1088";
1	StringTie	transcript	129712841	129740544	.	+	.	transcript_id "ENSBTAT00000085263"; gene_id "MSTRG.644"; gene_name "COPB2"; xloc "XLOC_000613"; ref_gene_id "ENSBTAG00000014843"; cmp_ref "ENSBTAT00000085263"; class_code "="; tss_id "TSS1089";
1	ensembl	transcript	129773881	129776495	.	+	.	transcript_id "ENSBTAT00000116899"; gene_id "ENSBTAG00000061300"; gene_name "ENSBTAG00000061300"; xloc "XLOC_000614"; ref_gene_id "ENSBTAG00000061300"; cmp_ref "ENSBTAT00000116899"; class_code "="; tss_id "TSS1090";
1	ensembl	transcript	129795099	129804538	.	+	.	transcript_id "ENSBTAT00000122753"; gene_id "ENSBTAG00000058183"; gene_name "ENSBTAG00000058183"; xloc "XLOC_000615"; ref_gene_id "ENSBTAG00000058183"; cmp_ref "ENSBTAT00000122753"; class_code "="; tss_id "TSS1091";
1	ensembl	transcript	130186663	130187718	.	+	.	transcript_id "ENSBTAT00000133201"; gene_id "ENSBTAG00000067498"; gene_name "ENSBTAG00000067498"; xloc "XLOC_000620"; ref_gene_id "ENSBTAG00000067498"; cmp_ref "ENSBTAT00000133201"; class_code "="; tss_id "TSS1096";
1	StringTie	transcript	130293123	130472307	.	+	.	transcript_id "ENSBTAT00000009083"; gene_id "MSTRG.648"; gene_name "PIK3CB"; xloc "XLOC_000621"; ref_gene_id "ENSBTAG00000006909"; cmp_ref "ENSBTAT00000009083"; class_code "="; tss_id "TSS1097";
1	StringTie	transcript	130372044	130472307	.	+	.	transcript_id "ENSBTAT00000064234"; gene_id "MSTRG.648"; gene_name "PIK3CB"; xloc "XLOC_000621"; ref_gene_id "ENSBTAG00000006909"; cmp_ref "ENSBTAT00000064234"; class_code "="; tss_id "TSS1098";
1	StringTie	transcript	130518825	130599434	.	+	.	transcript_id "ENSBTAT00000096413"; gene_id "MSTRG.651"; gene_name "CEP70"; xloc "XLOC_000622"; ref_gene_id "ENSBTAG00000018538"; cmp_ref "ENSBTAT00000096413"; class_code "="; tss_id "TSS1100";
1	StringTie	transcript	130519188	130599434	.	+	.	transcript_id "ENSBTAT00000113665"; gene_id "MSTRG.651"; gene_name "CEP70"; xloc "XLOC_000622"; ref_gene_id "ENSBTAG00000018538"; cmp_ref "ENSBTAT00000113665"; class_code "="; tss_id "TSS1101";
1	StringTie	transcript	130520768	130599434	.	+	.	transcript_id "ENSBTAT00000125954"; gene_id "MSTRG.651"; gene_name "CEP70"; xloc "XLOC_000622"; ref_gene_id "ENSBTAG00000018538"; contained_in "MSTRG.651.3"; cmp_ref "ENSBTAT00000125954"; class_code "="; tss_id "TSS1102";
1	StringTie	transcript	130520768	130600562	.	+	.	transcript_id "ENSBTAT00000050229"; gene_id "MSTRG.651"; gene_name "CEP70"; xloc "XLOC_000622"; ref_gene_id "ENSBTAG00000018538"; contained_in "MSTRG.651.2"; cmp_ref "ENSBTAT00000050229"; class_code "="; tss_id "TSS1102";
1	StringTie	transcript	130520862	130599434	.	+	.	transcript_id "ENSBTAT00000120553"; gene_id "MSTRG.651"; gene_name "CEP70"; xloc "XLOC_000622"; ref_gene_id "ENSBTAG00000018538"; cmp_ref "ENSBTAT00000120553"; class_code "="; tss_id "TSS1102";
1	StringTie	transcript	130523414	130599434	.	+	.	transcript_id "ENSBTAT00000087847"; gene_id "MSTRG.651"; gene_name "CEP70"; xloc "XLOC_000622"; ref_gene_id "ENSBTAG00000018538"; cmp_ref "ENSBTAT00000087847"; class_code "="; tss_id "TSS1103";
1	StringTie	transcript	130523512	130597313	.	+	.	transcript_id "ENSBTAT00000102456"; gene_id "MSTRG.651"; gene_name "CEP70"; xloc "XLOC_000622"; ref_gene_id "ENSBTAG00000018538"; cmp_ref "ENSBTAT00000102456"; class_code "="; tss_id "TSS1103";
1	StringTie	transcript	130523512	130597704	.	+	.	transcript_id "ENSBTAT00000112191"; gene_id "MSTRG.651"; gene_name "CEP70"; xloc "XLOC_000622"; ref_gene_id "ENSBTAG00000018538"; cmp_ref "ENSBTAT00000112191"; class_code "="; tss_id "TSS1103";
1	StringTie	transcript	130526328	130599434	.	+	.	transcript_id "ENSBTAT00000129589"; gene_id "MSTRG.651"; gene_name "CEP70"; xloc "XLOC_000622"; ref_gene_id "ENSBTAG00000018538"; cmp_ref "ENSBTAT00000129589"; class_code "="; tss_id "TSS1104";
1	StringTie	transcript	130776492	130791780	.	+	.	transcript_id "ENSBTAT00000089741"; gene_id "MSTRG.655"; gene_name "ENSBTAG00000056508"; xloc "XLOC_000623"; ref_gene_id "ENSBTAG00000056508"; cmp_ref "ENSBTAT00000089741"; class_code "="; tss_id "TSS1105";
1	StringTie	transcript	130776677	130781379	.	+	.	transcript_id "ENSBTAT00000128341"; gene_id "MSTRG.655"; gene_name "ENSBTAG00000056508"; xloc "XLOC_000623"; ref_gene_id "ENSBTAG00000056508"; cmp_ref "ENSBTAT00000128341"; class_code "="; tss_id "TSS1106";
1	StringTie	transcript	130776678	130781379	.	+	.	transcript_id "ENSBTAT00000130226"; gene_id "MSTRG.655"; gene_name "ENSBTAG00000056508"; xloc "XLOC_000623"; ref_gene_id "ENSBTAG00000056508"; cmp_ref "ENSBTAT00000130226"; class_code "="; tss_id "TSS1106";
1	StringTie	transcript	130778383	130780678	.	+	.	transcript_id "ENSBTAT00000126646"; gene_id "MSTRG.655"; gene_name "ENSBTAG00000056508"; xloc "XLOC_000623"; ref_gene_id "ENSBTAG00000056508"; cmp_ref "ENSBTAT00000126646"; class_code "="; tss_id "TSS1107";
1	StringTie	transcript	130793239	130816718	.	+	.	transcript_id "ENSBTAT00000017071"; gene_id "MSTRG.656"; gene_name "NME9"; xloc "XLOC_000624"; ref_gene_id "ENSBTAG00000012850"; cmp_ref "ENSBTAT00000017071"; class_code "="; tss_id "TSS1108";
1	StringTie	transcript	130795784	130816718	.	+	.	transcript_id "ENSBTAT00000095574"; gene_id "MSTRG.656"; gene_name "NME9"; xloc "XLOC_000624"; ref_gene_id "ENSBTAG00000012850"; cmp_ref "ENSBTAT00000095574"; class_code "="; tss_id "TSS1109";
1	StringTie	transcript	130943079	130954778	.	+	.	transcript_id "ENSBTAT00000099781"; gene_id "MSTRG.659"; gene_name "DBR1"; xloc "XLOC_000626"; ref_gene_id "ENSBTAG00000019949"; cmp_ref "ENSBTAT00000099781"; class_code "="; tss_id "TSS1111";
1	StringTie	transcript	130943079	130954778	.	+	.	transcript_id "ENSBTAT00000072006"; gene_id "MSTRG.659"; gene_name "DBR1"; xloc "XLOC_000626"; ref_gene_id "ENSBTAG00000019949"; cmp_ref "ENSBTAT00000072006"; class_code "="; tss_id "TSS1111";
1	StringTie	transcript	130943079	130954778	.	+	.	transcript_id "ENSBTAT00000026574"; gene_id "MSTRG.659"; gene_name "DBR1"; xloc "XLOC_000626"; ref_gene_id "ENSBTAG00000019949"; cmp_ref "ENSBTAT00000026574"; class_code "="; tss_id "TSS1111";
1	StringTie	transcript	130943139	130954778	.	+	.	transcript_id "ENSBTAT00000052202"; gene_id "MSTRG.659"; gene_name "DBR1"; xloc "XLOC_000626"; ref_gene_id "ENSBTAG00000019949"; cmp_ref "ENSBTAT00000052202"; class_code "="; tss_id "TSS1111";
1	StringTie	transcript	130983040	131025403	.	+	.	transcript_id "ENSBTAT00000081826"; gene_id "MSTRG.660"; gene_name "ENSBTAG00000054341"; xloc "XLOC_000627"; ref_gene_id "ENSBTAG00000054341"; cmp_ref "ENSBTAT00000081826"; class_code "="; tss_id "TSS1112";
1	StringTie	transcript	131015200	131070422	.	+	.	transcript_id "ENSBTAT00000092565"; gene_id "MSTRG.661"; gene_name "DZIP1L"; xloc "XLOC_000628"; ref_gene_id "ENSBTAG00000015198"; cmp_ref "ENSBTAT00000092565"; class_code "="; tss_id "TSS1113";
1	StringTie	transcript	131015352	131070422	.	+	.	transcript_id "ENSBTAT00000079710"; gene_id "MSTRG.661"; gene_name "DZIP1L"; xloc "XLOC_000628"; ref_gene_id "ENSBTAG00000015198"; cmp_ref "ENSBTAT00000079710"; class_code "="; tss_id "TSS1114";
1	StringTie	transcript	131015352	131070422	.	+	.	transcript_id "ENSBTAT00000020222"; gene_id "MSTRG.661"; gene_name "DZIP1L"; xloc "XLOC_000628"; ref_gene_id "ENSBTAG00000015198"; cmp_ref "ENSBTAT00000020222"; class_code "="; tss_id "TSS1114";
1	StringTie	transcript	131015521	131070422	.	+	.	transcript_id "ENSBTAT00000128659"; gene_id "MSTRG.661"; gene_name "DZIP1L"; xloc "XLOC_000628"; ref_gene_id "ENSBTAG00000015198"; cmp_ref "ENSBTAT00000128659"; class_code "="; tss_id "TSS1115";
1	StringTie	transcript	131015860	131070422	.	+	.	transcript_id "ENSBTAT00000108834"; gene_id "MSTRG.661"; gene_name "DZIP1L"; xloc "XLOC_000628"; ref_gene_id "ENSBTAG00000015198"; cmp_ref "ENSBTAT00000108834"; class_code "="; tss_id "TSS1116";
1	StringTie	transcript	132419461	132742583	.	+	.	transcript_id "ENSBTAT00000078033"; gene_id "MSTRG.663"; gene_name "STAG1"; xloc "XLOC_000630"; ref_gene_id "ENSBTAG00000035437"; cmp_ref "ENSBTAT00000078033"; class_code "="; tss_id "TSS1119";
1	StringTie	transcript	132419606	132923968	.	+	.	transcript_id "ENSBTAT00000124604"; gene_id "MSTRG.663"; gene_name "STAG1"; xloc "XLOC_000630"; ref_gene_id "ENSBTAG00000035437"; cmp_ref "ENSBTAT00000124604"; class_code "="; tss_id "TSS1120";
1	StringTie	transcript	132419606	132923968	.	+	.	transcript_id "ENSBTAT00000110879"; gene_id "MSTRG.663"; gene_name "STAG1"; xloc "XLOC_000630"; ref_gene_id "ENSBTAG00000035437"; cmp_ref "ENSBTAT00000110879"; class_code "="; tss_id "TSS1120";
1	StringTie	transcript	132419606	132923968	.	+	.	transcript_id "ENSBTAT00000049932"; gene_id "MSTRG.663"; gene_name "STAG1"; xloc "XLOC_000630"; ref_gene_id "ENSBTAG00000035437"; cmp_ref "ENSBTAT00000049932"; class_code "="; tss_id "TSS1120";
1	StringTie	transcript	133084312	133114774	.	+	.	transcript_id "ENSBTAT00000000991"; gene_id "MSTRG.666"; gene_name "MSL2"; xloc "XLOC_000631"; ref_gene_id "ENSBTAG00000000750"; cmp_ref "ENSBTAT00000000991"; class_code "="; tss_id "TSS1122";
1	ensembl	transcript	133472121	133487666	.	+	.	transcript_id "ENSBTAT00000121052"; gene_id "ENSBTAG00000063449"; gene_name "ENSBTAG00000063449"; xloc "XLOC_000632"; ref_gene_id "ENSBTAG00000063449"; cmp_ref "ENSBTAT00000121052"; class_code "="; tss_id "TSS1123";
1	ensembl	transcript	134085359	134087012	.	+	.	transcript_id "ENSBTAT00000124263"; gene_id "ENSBTAG00000059060"; gene_name "ENSBTAG00000059060"; xloc "XLOC_000633"; ref_gene_id "ENSBTAG00000059060"; cmp_ref "ENSBTAT00000124263"; class_code "="; tss_id "TSS1124";
1	StringTie	transcript	134497588	134498923	.	+	.	transcript_id "ENSBTAT00000106223"; gene_id "MSTRG.669"; gene_name "ENSBTAG00000058319"; xloc "XLOC_000634"; ref_gene_id "ENSBTAG00000058319"; cmp_ref "ENSBTAT00000106223"; class_code "="; tss_id "TSS1125";
1	StringTie	transcript	134699294	134744544	.	+	.	transcript_id "ENSBTAT00000124358"; gene_id "MSTRG.672"; gene_name "KY"; xloc "XLOC_000637"; ref_gene_id "ENSBTAG00000051206"; cmp_ref "ENSBTAT00000124358"; class_code "="; tss_id "TSS1129";
1	StringTie	transcript	134699294	134744544	.	+	.	transcript_id "ENSBTAT00000120379"; gene_id "MSTRG.672"; gene_name "KY"; xloc "XLOC_000637"; ref_gene_id "ENSBTAG00000051206"; cmp_ref "ENSBTAT00000120379"; class_code "="; tss_id "TSS1129";
1	StringTie	transcript	134699294	134744544	.	+	.	transcript_id "ENSBTAT00000075161"; gene_id "MSTRG.672"; gene_name "KY"; xloc "XLOC_000637"; ref_gene_id "ENSBTAG00000051206"; cmp_ref "ENSBTAT00000075161"; class_code "="; tss_id "TSS1129";
1	ensembl	transcript	134758523	134761255	.	+	.	transcript_id "ENSBTAT00000089827"; gene_id "ENSBTAG00000062574"; gene_name "ENSBTAG00000062574"; xloc "XLOC_000638"; ref_gene_id "ENSBTAG00000062574"; cmp_ref "ENSBTAT00000089827"; class_code "="; tss_id "TSS1131";
1	StringTie	transcript	134837731	134845164	.	+	.	transcript_id "ENSBTAT00000133978"; gene_id "MSTRG.675"; gene_name "ANAPC13"; xloc "XLOC_000639"; ref_gene_id "ENSBTAG00000014461"; cmp_ref "ENSBTAT00000133978"; class_code "="; tss_id "TSS1132";
1	StringTie	transcript	134839356	134845164	.	+	.	transcript_id "ENSBTAT00000019228"; gene_id "MSTRG.675"; gene_name "ANAPC13"; xloc "XLOC_000639"; ref_gene_id "ENSBTAG00000014461"; cmp_ref "ENSBTAT00000019228"; class_code "="; tss_id "TSS1133";
1	StringTie	transcript	134947876	134965892	.	+	.	transcript_id "ENSBTAT00000077451"; gene_id "MSTRG.676"; gene_name "AMOTL2"; xloc "XLOC_000640"; ref_gene_id "ENSBTAG00000000742"; cmp_ref "ENSBTAT00000077451"; class_code "="; tss_id "TSS1136";
1	StringTie	transcript	135082096	135191761	.	+	.	transcript_id "ENSBTAT00000086615"; gene_id "MSTRG.677"; gene_name "RYK"; xloc "XLOC_000641"; ref_gene_id "ENSBTAG00000016999"; cmp_ref "ENSBTAT00000086615"; class_code "="; tss_id "TSS1138";
1	StringTie	transcript	135082554	135191761	.	+	.	transcript_id "ENSBTAT00000022607"; gene_id "MSTRG.677"; gene_name "RYK"; xloc "XLOC_000641"; ref_gene_id "ENSBTAG00000016999"; cmp_ref "ENSBTAT00000022607"; class_code "="; tss_id "TSS1139";
1	ensembl	transcript	135287615	135288184	.	+	.	transcript_id "ENSBTAT00000079110"; gene_id "ENSBTAG00000048733"; gene_name "ENSBTAG00000048733"; xloc "XLOC_000642"; ref_gene_id "ENSBTAG00000048733"; cmp_ref "ENSBTAT00000079110"; class_code "="; tss_id "TSS1141";
1	StringTie	transcript	135336798	135426548	.	+	.	transcript_id "ENSBTAT00000001747"; gene_id "MSTRG.678"; gene_name "SLCO2A1"; xloc "XLOC_000643"; ref_gene_id "ENSBTAG00000001324"; cmp_ref "ENSBTAT00000001747"; class_code "="; tss_id "TSS1143";
1	ensembl	transcript	135468728	135526439	.	+	.	transcript_id "ENSBTAT00000001199"; gene_id "ENSBTAG00000000905"; gene_name "RAB6B"; xloc "XLOC_000644"; ref_gene_id "ENSBTAG00000000905"; cmp_ref "ENSBTAT00000001199"; class_code "="; tss_id "TSS1144";
1	StringTie	transcript	135753573	135824266	.	+	.	transcript_id "ENSBTAT00000084226"; gene_id "MSTRG.681"; gene_name "TOPBP1"; xloc "XLOC_000645"; ref_gene_id "ENSBTAG00000000526"; cmp_ref "ENSBTAT00000084226"; class_code "="; tss_id "TSS1145";
1	StringTie	transcript	135753573	135824266	.	+	.	transcript_id "ENSBTAT00000078550"; gene_id "MSTRG.681"; gene_name "TOPBP1"; xloc "XLOC_000645"; ref_gene_id "ENSBTAG00000000526"; cmp_ref "ENSBTAT00000078550"; class_code "="; tss_id "TSS1145";
1	StringTie	transcript	135753573	135824765	.	+	.	transcript_id "ENSBTAT00000078321"; gene_id "MSTRG.681"; gene_name "TOPBP1"; xloc "XLOC_000645"; ref_gene_id "ENSBTAG00000000526"; cmp_ref "ENSBTAT00000078321"; class_code "="; tss_id "TSS1145";
1	StringTie	transcript	135753914	135824266	.	+	.	transcript_id "ENSBTAT00000000686"; gene_id "MSTRG.681"; gene_name "TOPBP1"; xloc "XLOC_000645"; ref_gene_id "ENSBTAG00000000526"; cmp_ref "ENSBTAT00000000686"; class_code "="; tss_id "TSS1146";
1	StringTie	transcript	136814742	136870007	.	+	.	transcript_id "ENSBTAT00000007584"; gene_id "MSTRG.686"; gene_name "NPHP3"; xloc "XLOC_000649"; ref_gene_id "ENSBTAG00000005769"; cmp_ref "ENSBTAT00000007584"; class_code "="; tss_id "TSS1150";
1	StringTie	transcript	136814811	136870007	.	+	.	transcript_id "ENSBTAT00000133723"; gene_id "MSTRG.686"; gene_name "NPHP3"; xloc "XLOC_000649"; ref_gene_id "ENSBTAG00000005769"; cmp_ref "ENSBTAT00000133723"; class_code "="; tss_id "TSS1150";
1	StringTie	transcript	136905776	137025947	.	+	.	transcript_id "ENSBTAT00000073087"; gene_id "MSTRG.688"; gene_name "ACAD11"; xloc "XLOC_000650"; ref_gene_id "ENSBTAG00000031010"; cmp_ref "ENSBTAT00000073087"; class_code "="; tss_id "TSS1151";
1	StringTie	transcript	136906077	137025111	.	+	.	transcript_id "ENSBTAT00000054042"; gene_id "MSTRG.688"; gene_name "ACAD11"; xloc "XLOC_000650"; ref_gene_id "ENSBTAG00000031010"; cmp_ref "ENSBTAT00000054042"; class_code "="; tss_id "TSS1152";
1	ensembl	transcript	137215615	137226117	.	+	.	transcript_id "ENSBTAT00000109865"; gene_id "ENSBTAG00000063045"; gene_name "ENSBTAG00000063045"; xloc "XLOC_000651"; ref_gene_id "ENSBTAG00000063045"; cmp_ref "ENSBTAT00000109865"; class_code "="; tss_id "TSS1153";
1	StringTie	transcript	137659507	138346362	.	+	.	transcript_id "ENSBTAT00000073181"; gene_id "MSTRG.691"; gene_name "CPNE4"; xloc "XLOC_000652"; ref_gene_id "ENSBTAG00000053358"; cmp_ref "ENSBTAT00000073181"; class_code "="; tss_id "TSS1154";
1	StringTie	transcript	137661964	138133543	.	+	.	transcript_id "ENSBTAT00000079438"; gene_id "MSTRG.691"; gene_name "CPNE4"; xloc "XLOC_000652"; ref_gene_id "ENSBTAG00000053358"; cmp_ref "ENSBTAT00000079438"; class_code "="; tss_id "TSS1155";
1	StringTie	transcript	137662175	138346362	.	+	.	transcript_id "ENSBTAT00000121040"; gene_id "MSTRG.691"; gene_name "CPNE4"; xloc "XLOC_000652"; ref_gene_id "ENSBTAG00000053358"; cmp_ref "ENSBTAT00000121040"; class_code "="; tss_id "TSS1156";
1	StringTie	transcript	137734410	138346362	.	+	.	transcript_id "ENSBTAT00000013791"; gene_id "MSTRG.691"; gene_name "CPNE4"; xloc "XLOC_000652"; ref_gene_id "ENSBTAG00000053358"; cmp_ref "ENSBTAT00000013791"; class_code "="; tss_id "TSS1157";
1	StringTie	transcript	138384515	138441843	.	+	.	transcript_id "ENSBTAT00000043792"; gene_id "MSTRG.695"; gene_name "MRPL3"; xloc "XLOC_000653"; ref_gene_id "ENSBTAG00000030942"; cmp_ref "ENSBTAT00000043792"; class_code "="; tss_id "TSS1158";
1	StringTie	transcript	138384515	138464624	.	+	.	transcript_id "ENSBTAT00000067478"; gene_id "MSTRG.695"; gene_name "MRPL3"; xloc "XLOC_000653"; ref_gene_id "ENSBTAG00000030942"; cmp_ref "ENSBTAT00000067478"; class_code "="; tss_id "TSS1158";
1	StringTie	transcript	138478585	138501237	.	+	.	transcript_id "ENSBTAT00000112136"; gene_id "MSTRG.696"; gene_name "ENSBTAG00000066021"; xloc "XLOC_000654"; ref_gene_id "ENSBTAG00000066021"; cmp_ref "ENSBTAT00000112136"; class_code "="; tss_id "TSS1159";
1	StringTie	transcript	138478774	138482178	.	+	.	transcript_id "ENSBTAT00000111115"; gene_id "MSTRG.696"; gene_name "ENSBTAG00000066021"; xloc "XLOC_000654"; ref_gene_id "ENSBTAG00000066021"; cmp_ref "ENSBTAT00000111115"; class_code "="; tss_id "TSS1160";
1	StringTie	transcript	138481636	138500427	.	+	.	transcript_id "ENSBTAT00000118090"; gene_id "MSTRG.696"; gene_name "ENSBTAG00000066021"; xloc "XLOC_000654"; ref_gene_id "ENSBTAG00000066021"; cmp_ref "ENSBTAT00000118090"; class_code "="; tss_id "TSS1161";
1	StringTie	transcript	138481794	138501237	.	+	.	transcript_id "ENSBTAT00000130379"; gene_id "MSTRG.696"; gene_name "ENSBTAG00000066021"; xloc "XLOC_000654"; ref_gene_id "ENSBTAG00000066021"; cmp_ref "ENSBTAT00000130379"; class_code "="; tss_id "TSS1162";
1	StringTie	transcript	138488321	138501237	.	+	.	transcript_id "ENSBTAT00000099740"; gene_id "MSTRG.696"; gene_name "ENSBTAG00000066021"; xloc "XLOC_000654"; ref_gene_id "ENSBTAG00000066021"; cmp_ref "ENSBTAT00000099740"; class_code "="; tss_id "TSS1163";
1	StringTie	transcript	138488342	138501237	.	+	.	transcript_id "ENSBTAT00000121830"; gene_id "MSTRG.696"; gene_name "ENSBTAG00000066021"; xloc "XLOC_000654"; ref_gene_id "ENSBTAG00000066021"; cmp_ref "ENSBTAT00000121830"; class_code "="; tss_id "TSS1163";
1	StringTie	transcript	138838913	138854789	.	+	.	transcript_id "ENSBTAT00000068941"; gene_id "MSTRG.701"; gene_name "ASTE1"; xloc "XLOC_000656"; ref_gene_id "ENSBTAG00000007462"; cmp_ref "ENSBTAT00000068941"; class_code "="; tss_id "TSS1165";
1	StringTie	transcript	138838913	138854789	.	+	.	transcript_id "ENSBTAT00000031831"; gene_id "MSTRG.701"; gene_name "ASTE1"; xloc "XLOC_000656"; ref_gene_id "ENSBTAG00000007462"; cmp_ref "ENSBTAT00000031831"; class_code "="; tss_id "TSS1165";
1	StringTie	transcript	138839426	138854789	.	+	.	transcript_id "ENSBTAT00000066810"; gene_id "MSTRG.701"; gene_name "ASTE1"; xloc "XLOC_000656"; ref_gene_id "ENSBTAG00000007462"; cmp_ref "ENSBTAT00000066810"; class_code "="; tss_id "TSS1166";
1	StringTie	transcript	139308106	139308783	.	+	.	transcript_id "ENSBTAT00000095539"; gene_id "MSTRG.705"; gene_name "ENSBTAG00000069459"; xloc "XLOC_000657"; ref_gene_id "ENSBTAG00000069459"; cmp_ref "ENSBTAT00000095539"; class_code "="; tss_id "TSS1167";
1	StringTie	transcript	139431957	139434973	.	+	.	transcript_id "ENSBTAT00000098834"; gene_id "MSTRG.708"; gene_name "ENSBTAG00000059326"; xloc "XLOC_000658"; ref_gene_id "ENSBTAG00000059326"; cmp_ref "ENSBTAT00000098834"; class_code "="; tss_id "TSS1168";
1	StringTie	transcript	139432490	139434973	.	+	.	transcript_id "ENSBTAT00000135845"; gene_id "MSTRG.708"; gene_name "ENSBTAG00000059326"; xloc "XLOC_000658"; ref_gene_id "ENSBTAG00000059326"; cmp_ref "ENSBTAT00000135845"; class_code "="; tss_id "TSS1169";
1	StringTie	transcript	139432992	139434973	.	+	.	transcript_id "ENSBTAT00000119620"; gene_id "MSTRG.708"; gene_name "ENSBTAG00000059326"; xloc "XLOC_000658"; ref_gene_id "ENSBTAG00000059326"; cmp_ref "ENSBTAT00000119620"; class_code "="; tss_id "TSS1170";
1	StringTie	transcript	139442827	139458149	.	+	.	transcript_id "ENSBTAT00000018116"; gene_id "MSTRG.709"; gene_name "GET1"; xloc "XLOC_000659"; ref_gene_id "ENSBTAG00000013629"; contained_in "MSTRG.709.1"; cmp_ref "ENSBTAT00000018116"; class_code "="; tss_id "TSS1171";
1	StringTie	transcript	139458039	139601245	.	+	.	transcript_id "ENSBTAT00000087811"; gene_id "MSTRG.709"; gene_name "SH3BGR"; xloc "XLOC_000659"; ref_gene_id "ENSBTAG00000007068"; cmp_ref "ENSBTAT00000087811"; class_code "="; tss_id "TSS1172";
1	StringTie	transcript	139528818	139601245	.	+	.	transcript_id "ENSBTAT00000036848"; gene_id "MSTRG.709"; gene_name "SH3BGR"; xloc "XLOC_000659"; ref_gene_id "ENSBTAG00000007068"; cmp_ref "ENSBTAT00000036848"; class_code "="; tss_id "TSS1173";
1	StringTie	transcript	139708426	139761931	.	+	.	transcript_id "ENSBTAT00000135456"; gene_id "MSTRG.714"; gene_name "B3GALT5"; xloc "XLOC_000660"; ref_gene_id "ENSBTAG00000062269"; cmp_ref "ENSBTAT00000135456"; class_code "="; tss_id "TSS1175";
1	StringTie	transcript	139708490	139761931	.	+	.	transcript_id "ENSBTAT00000108069"; gene_id "MSTRG.714"; gene_name "B3GALT5"; xloc "XLOC_000660"; ref_gene_id "ENSBTAG00000062269"; cmp_ref "ENSBTAT00000108069"; class_code "="; tss_id "TSS1175";
1	StringTie	transcript	139708664	139761931	.	+	.	transcript_id "ENSBTAT00000119235"; gene_id "MSTRG.714"; gene_name "B3GALT5"; xloc "XLOC_000660"; ref_gene_id "ENSBTAG00000062269"; cmp_ref "ENSBTAT00000119235"; class_code "="; tss_id "TSS1176";
1	StringTie	transcript	139744482	139761931	.	+	.	transcript_id "ENSBTAT00000110380"; gene_id "MSTRG.714"; gene_name "B3GALT5"; xloc "XLOC_000660"; ref_gene_id "ENSBTAG00000062269"; cmp_ref "ENSBTAT00000110380"; class_code "="; tss_id "TSS1177";
1	StringTie	transcript	139827395	139843865	.	+	.	transcript_id "ENSBTAT00000084235"; gene_id "MSTRG.715"; gene_name "IGSF5"; xloc "XLOC_000661"; ref_gene_id "ENSBTAG00000002029"; cmp_ref "ENSBTAT00000084235"; class_code "="; tss_id "TSS1178";
1	StringTie	transcript	139827395	139881435	.	+	.	transcript_id "ENSBTAT00000119014"; gene_id "MSTRG.715"; gene_name "IGSF5"; xloc "XLOC_000661"; ref_gene_id "ENSBTAG00000002029"; cmp_ref "ENSBTAT00000119014"; class_code "="; tss_id "TSS1178";
1	StringTie	transcript	139827395	139881435	.	+	.	transcript_id "ENSBTAT00000072169"; gene_id "MSTRG.715"; gene_name "IGSF5"; xloc "XLOC_000661"; ref_gene_id "ENSBTAG00000002029"; cmp_ref "ENSBTAT00000072169"; class_code "="; tss_id "TSS1178";
1	StringTie	transcript	139827395	139881435	.	+	.	transcript_id "ENSBTAT00000002629"; gene_id "MSTRG.715"; gene_name "IGSF5"; xloc "XLOC_000661"; ref_gene_id "ENSBTAG00000002029"; cmp_ref "ENSBTAT00000002629"; class_code "="; tss_id "TSS1178";
1	ensembl	transcript	139937242	140005763	.	+	.	transcript_id "ENSBTAT00000078431"; gene_id "ENSBTAG00000051421"; gene_name "PCP4"; xloc "XLOC_000662"; ref_gene_id "ENSBTAG00000051421"; cmp_ref "ENSBTAT00000078431"; class_code "="; tss_id "TSS1179";
1	ensembl	transcript	139955390	140005763	.	+	.	transcript_id "ENSBTAT00000097599"; gene_id "ENSBTAG00000051421"; gene_name "PCP4"; xloc "XLOC_000662"; ref_gene_id "ENSBTAG00000051421"; cmp_ref "ENSBTAT00000097599"; class_code "="; tss_id "TSS1180";
1	ensembl	transcript	141293603	141299603	.	+	.	transcript_id "ENSBTAT00000118696"; gene_id "ENSBTAG00000067615"; gene_name "ENSBTAG00000067615"; xloc "XLOC_000663"; ref_gene_id "ENSBTAG00000067615"; cmp_ref "ENSBTAT00000118696"; class_code "="; tss_id "TSS1181";
1	ensembl	transcript	141293603	141299603	.	+	.	transcript_id "ENSBTAT00000101637"; gene_id "ENSBTAG00000067615"; gene_name "ENSBTAG00000067615"; xloc "XLOC_000663"; ref_gene_id "ENSBTAG00000067615"; cmp_ref "ENSBTAT00000101637"; class_code "="; tss_id "TSS1181";
1	ensembl	transcript	141294347	141299603	.	+	.	transcript_id "ENSBTAT00000096079"; gene_id "ENSBTAG00000067615"; gene_name "ENSBTAG00000067615"; xloc "XLOC_000663"; ref_gene_id "ENSBTAG00000067615"; cmp_ref "ENSBTAT00000096079"; class_code "="; tss_id "TSS1182";
1	ensembl	transcript	141294580	141299580	.	+	.	transcript_id "ENSBTAT00000093189"; gene_id "ENSBTAG00000067615"; gene_name "ENSBTAG00000067615"; xloc "XLOC_000663"; ref_gene_id "ENSBTAG00000067615"; cmp_ref "ENSBTAT00000093189"; class_code "="; tss_id "TSS1183";
1	StringTie	transcript	141381163	141487704	.	+	.	transcript_id "ENSBTAT00000000507"; gene_id "MSTRG.717"; gene_name "BACE2"; xloc "XLOC_000664"; ref_gene_id "ENSBTAG00000000394"; cmp_ref "ENSBTAT00000000507"; class_code "="; tss_id "TSS1184";
1	StringTie	transcript	141381398	141479071	.	+	.	transcript_id "ENSBTAT00000102939"; gene_id "MSTRG.717"; gene_name "BACE2"; xloc "XLOC_000664"; ref_gene_id "ENSBTAG00000000394"; cmp_ref "ENSBTAT00000102939"; class_code "="; tss_id "TSS1185";
1	StringTie	transcript	141381398	141487704	.	+	.	transcript_id "ENSBTAT00000126733"; gene_id "MSTRG.717"; gene_name "BACE2"; xloc "XLOC_000664"; ref_gene_id "ENSBTAG00000000394"; cmp_ref "ENSBTAT00000126733"; class_code "="; tss_id "TSS1185";
1	StringTie	transcript	141381398	141487704	.	+	.	transcript_id "ENSBTAT00000106705"; gene_id "MSTRG.717"; gene_name "BACE2"; xloc "XLOC_000664"; ref_gene_id "ENSBTAG00000000394"; cmp_ref "ENSBTAT00000106705"; class_code "="; tss_id "TSS1185";
1	StringTie	transcript	141381398	141487704	.	+	.	transcript_id "ENSBTAT00000096218"; gene_id "MSTRG.717"; gene_name "BACE2"; xloc "XLOC_000664"; ref_gene_id "ENSBTAG00000000394"; cmp_ref "ENSBTAT00000096218"; class_code "="; tss_id "TSS1185";
1	StringTie	transcript	141388961	141487704	.	+	.	transcript_id "ENSBTAT00000110832"; gene_id "MSTRG.717"; gene_name "BACE2"; xloc "XLOC_000664"; ref_gene_id "ENSBTAG00000000394"; cmp_ref "ENSBTAT00000110832"; class_code "="; tss_id "TSS1186";
1	ensembl	transcript	141523690	141618002	.	+	.	transcript_id "ENSBTAT00000102349"; gene_id "ENSBTAG00000030921"; gene_name "FAM3B"; xloc "XLOC_000665"; ref_gene_id "ENSBTAG00000030921"; cmp_ref "ENSBTAT00000102349"; class_code "="; tss_id "TSS1187";
1	ensembl	transcript	141551091	141618002	.	+	.	transcript_id "ENSBTAT00000110562"; gene_id "ENSBTAG00000030921"; gene_name "FAM3B"; xloc "XLOC_000665"; ref_gene_id "ENSBTAG00000030921"; cmp_ref "ENSBTAT00000110562"; class_code "="; tss_id "TSS1188";
1	ensembl	transcript	141551141	141618002	.	+	.	transcript_id "ENSBTAT00000098768"; gene_id "ENSBTAG00000030921"; gene_name "FAM3B"; xloc "XLOC_000665"; ref_gene_id "ENSBTAG00000030921"; cmp_ref "ENSBTAT00000098768"; class_code "="; tss_id "TSS1188";
1	ensembl	transcript	141551181	141618002	.	+	.	transcript_id "ENSBTAT00000108682"; gene_id "ENSBTAG00000030921"; gene_name "FAM3B"; xloc "XLOC_000665"; ref_gene_id "ENSBTAG00000030921"; cmp_ref "ENSBTAT00000108682"; class_code "="; tss_id "TSS1188";
1	ensembl	transcript	141551208	141618002	.	+	.	transcript_id "ENSBTAT00000107465"; gene_id "ENSBTAG00000030921"; gene_name "FAM3B"; xloc "XLOC_000665"; ref_gene_id "ENSBTAG00000030921"; cmp_ref "ENSBTAT00000107465"; class_code "="; tss_id "TSS1189";
1	ensembl	transcript	141551208	141618002	.	+	.	transcript_id "ENSBTAT00000043762"; gene_id "ENSBTAG00000030921"; gene_name "FAM3B"; xloc "XLOC_000665"; ref_gene_id "ENSBTAG00000030921"; cmp_ref "ENSBTAT00000043762"; class_code "="; tss_id "TSS1189";
1	StringTie	transcript	141621165	141658223	.	+	.	transcript_id "ENSBTAT00000011146"; gene_id "MSTRG.718"; gene_name "MX2"; xloc "XLOC_000666"; ref_gene_id "ENSBTAG00000008471"; cmp_ref "ENSBTAT00000011146"; class_code "="; tss_id "TSS1190";
1	StringTie	transcript	141630321	141658223	.	+	.	transcript_id "ENSBTAT00000088851"; gene_id "MSTRG.718"; gene_name "MX2"; xloc "XLOC_000666"; ref_gene_id "ENSBTAG00000008471"; cmp_ref "ENSBTAT00000088851"; class_code "="; tss_id "TSS1191";
1	StringTie	transcript	141677698	141706509	.	+	.	transcript_id "ENSBTAT00000012035"; gene_id "MSTRG.720"; gene_name "MX1"; xloc "XLOC_000667"; ref_gene_id "ENSBTAG00000030913"; cmp_ref "ENSBTAT00000012035"; class_code "="; tss_id "TSS1193";
1	StringTie	transcript	141678436	141706509	.	+	.	transcript_id "ENSBTAT00000043742"; gene_id "MSTRG.720"; gene_name "MX1"; xloc "XLOC_000667"; ref_gene_id "ENSBTAG00000030913"; cmp_ref "ENSBTAT00000043742"; class_code "="; tss_id "TSS1194";
1	ensembl	transcript	141861690	141863633	.	+	.	transcript_id "ENSBTAT00000084001"; gene_id "ENSBTAG00000050235"; gene_name "ENSBTAG00000050235"; xloc "XLOC_000668"; ref_gene_id "ENSBTAG00000050235"; cmp_ref "ENSBTAT00000084001"; class_code "="; tss_id "TSS1195";
1	ensembl	transcript	142039794	142041898	.	+	.	transcript_id "ENSBTAT00000107289"; gene_id "ENSBTAG00000063351"; gene_name "ENSBTAG00000063351"; xloc "XLOC_000671"; ref_gene_id "ENSBTAG00000063351"; cmp_ref "ENSBTAT00000107289"; class_code "="; tss_id "TSS1198";
1	ensembl	transcript	142039842	142041377	.	+	.	transcript_id "ENSBTAT00000088205"; gene_id "ENSBTAG00000063351"; gene_name "ENSBTAG00000063351"; xloc "XLOC_000671"; ref_gene_id "ENSBTAG00000063351"; cmp_ref "ENSBTAT00000088205"; class_code "="; tss_id "TSS1198";
1	ensembl	transcript	142039979	142041898	.	+	.	transcript_id "ENSBTAT00000104916"; gene_id "ENSBTAG00000063351"; gene_name "ENSBTAG00000063351"; xloc "XLOC_000671"; ref_gene_id "ENSBTAG00000063351"; cmp_ref "ENSBTAT00000104916"; class_code "="; tss_id "TSS1199";
1	ensembl	transcript	142039983	142044300	.	+	.	transcript_id "ENSBTAT00000119716"; gene_id "ENSBTAG00000063351"; gene_name "ENSBTAG00000063351"; xloc "XLOC_000671"; ref_gene_id "ENSBTAG00000063351"; cmp_ref "ENSBTAT00000119716"; class_code "="; tss_id "TSS1199";
1	ensembl	transcript	142040010	142043660	.	+	.	transcript_id "ENSBTAT00000103507"; gene_id "ENSBTAG00000063351"; gene_name "ENSBTAG00000063351"; xloc "XLOC_000671"; ref_gene_id "ENSBTAG00000063351"; cmp_ref "ENSBTAT00000103507"; class_code "="; tss_id "TSS1199";
1	ensembl	transcript	142040730	142043507	.	+	.	transcript_id "ENSBTAT00000126560"; gene_id "ENSBTAG00000063351"; gene_name "ENSBTAG00000063351"; xloc "XLOC_000671"; ref_gene_id "ENSBTAG00000063351"; cmp_ref "ENSBTAT00000126560"; class_code "="; tss_id "TSS1200";
1	ensembl	transcript	142057561	142062884	.	+	.	transcript_id "ENSBTAT00000107218"; gene_id "ENSBTAG00000068709"; gene_name "ENSBTAG00000068709"; xloc "XLOC_000672"; ref_gene_id "ENSBTAG00000068709"; cmp_ref "ENSBTAT00000107218"; class_code "="; tss_id "TSS1201";
1	ensembl	transcript	142057575	142060537	.	+	.	transcript_id "ENSBTAT00000104633"; gene_id "ENSBTAG00000068709"; gene_name "ENSBTAG00000068709"; xloc "XLOC_000672"; ref_gene_id "ENSBTAG00000068709"; contained_in "ENSBTAT00000107218"; cmp_ref "ENSBTAT00000104633"; class_code "="; tss_id "TSS1201";
1	ensembl	transcript	142327970	142403210	.	+	.	transcript_id "ENSBTAT00000133540"; gene_id "ENSBTAG00000021270"; gene_name "UMODL1"; xloc "XLOC_000673"; ref_gene_id "ENSBTAG00000021270"; cmp_ref "ENSBTAT00000133540"; class_code "="; tss_id "TSS1202";
1	ensembl	transcript	142327970	142403210	.	+	.	transcript_id "ENSBTAT00000043589"; gene_id "ENSBTAG00000021270"; gene_name "UMODL1"; xloc "XLOC_000673"; ref_gene_id "ENSBTAG00000021270"; cmp_ref "ENSBTAT00000043589"; class_code "="; tss_id "TSS1202";
1	StringTie	transcript	142488589	142551974	.	+	.	transcript_id "ENSBTAT00000028342"; gene_id "MSTRG.724"; gene_name "ABCG1"; xloc "XLOC_000674"; ref_gene_id "ENSBTAG00000021272"; cmp_ref "ENSBTAT00000028342"; class_code "="; tss_id "TSS1203";
1	StringTie	transcript	142488613	142517563	.	+	.	transcript_id "ENSBTAT00000111976"; gene_id "MSTRG.724"; gene_name "ABCG1"; xloc "XLOC_000674"; ref_gene_id "ENSBTAG00000021272"; cmp_ref "ENSBTAT00000111976"; class_code "="; tss_id "TSS1203";
1	StringTie	transcript	142488705	142500706	.	+	.	transcript_id "ENSBTAT00000094530"; gene_id "MSTRG.724"; gene_name "ABCG1"; xloc "XLOC_000674"; ref_gene_id "ENSBTAG00000021272"; cmp_ref "ENSBTAT00000094530"; class_code "="; tss_id "TSS1204";
1	StringTie	transcript	142552747	142555258	.	+	.	transcript_id "ENSBTAT00000115719"; gene_id "MSTRG.726"; gene_name "ENSBTAG00000059665"; xloc "XLOC_000675"; ref_gene_id "ENSBTAG00000059665"; cmp_ref "ENSBTAT00000115719"; class_code "="; tss_id "TSS1205";
1	ensembl	transcript	142560973	142563853	.	+	.	transcript_id "ENSBTAT00000102287"; gene_id "ENSBTAG00000056672"; gene_name "ENSBTAG00000056672"; xloc "XLOC_000676"; ref_gene_id "ENSBTAG00000056672"; cmp_ref "ENSBTAT00000102287"; class_code "="; tss_id "TSS1206";
1	ensembl	transcript	142561002	142563893	.	+	.	transcript_id "ENSBTAT00000088318"; gene_id "ENSBTAG00000056672"; gene_name "ENSBTAG00000056672"; xloc "XLOC_000676"; ref_gene_id "ENSBTAG00000056672"; cmp_ref "ENSBTAT00000088318"; class_code "="; tss_id "TSS1206";
1	ensembl	transcript	142695021	142736422	.	+	.	transcript_id "ENSBTAT00000028356"; gene_id "ENSBTAG00000023398"; gene_name "UBASH3A"; xloc "XLOC_000677"; ref_gene_id "ENSBTAG00000023398"; cmp_ref "ENSBTAT00000028356"; class_code "="; tss_id "TSS1207";
1	ensembl	transcript	142695021	142736899	.	+	.	transcript_id "ENSBTAT00000085998"; gene_id "ENSBTAG00000023398"; gene_name "UBASH3A"; xloc "XLOC_000677"; ref_gene_id "ENSBTAG00000023398"; cmp_ref "ENSBTAT00000085998"; class_code "="; tss_id "TSS1207";
1	StringTie	transcript	142803414	142863325	.	+	.	transcript_id "ENSBTAT00000043509"; gene_id "MSTRG.727"; gene_name "SLC37A1"; xloc "XLOC_000678"; ref_gene_id "ENSBTAG00000021286"; cmp_ref "ENSBTAT00000043509"; class_code "="; tss_id "TSS1208";
1	StringTie	transcript	142803414	142873904	.	+	.	transcript_id "ENSBTAT00000131566"; gene_id "MSTRG.727"; gene_name "SLC37A1"; xloc "XLOC_000678"; ref_gene_id "ENSBTAG00000021286"; cmp_ref "ENSBTAT00000131566"; class_code "="; tss_id "TSS1208";
1	StringTie	transcript	142803414	142873904	.	+	.	transcript_id "ENSBTAT00000078051"; gene_id "MSTRG.727"; gene_name "SLC37A1"; xloc "XLOC_000678"; ref_gene_id "ENSBTAG00000021286"; cmp_ref "ENSBTAT00000078051"; class_code "="; tss_id "TSS1208";
1	StringTie	transcript	142930397	143034836	.	+	.	transcript_id "ENSBTAT00000029195"; gene_id "MSTRG.728"; gene_name "PDE9A"; xloc "XLOC_000679"; ref_gene_id "ENSBTAG00000021899"; cmp_ref "ENSBTAT00000029195"; class_code "="; tss_id "TSS1209";
1	StringTie	transcript	143120013	143131985	.	+	.	transcript_id "ENSBTAT00000028645"; gene_id "MSTRG.730"; gene_name "NDUFV3"; xloc "XLOC_000680"; ref_gene_id "ENSBTAG00000021491"; cmp_ref "ENSBTAT00000028645"; class_code "="; tss_id "TSS1212";
1	StringTie	transcript	143120032	143131985	.	+	.	transcript_id "ENSBTAT00000077373"; gene_id "MSTRG.730"; gene_name "NDUFV3"; xloc "XLOC_000680"; ref_gene_id "ENSBTAG00000021491"; cmp_ref "ENSBTAT00000077373"; class_code "="; tss_id "TSS1212";
1	StringTie	transcript	143120422	143131985	.	+	.	transcript_id "ENSBTAT00000121769"; gene_id "MSTRG.730"; gene_name "NDUFV3"; xloc "XLOC_000680"; ref_gene_id "ENSBTAG00000021491"; cmp_ref "ENSBTAT00000121769"; class_code "="; tss_id "TSS1213";
1	StringTie	transcript	143120422	143131985	.	+	.	transcript_id "ENSBTAT00000043714"; gene_id "MSTRG.730"; gene_name "NDUFV3"; xloc "XLOC_000680"; ref_gene_id "ENSBTAG00000021491"; cmp_ref "ENSBTAT00000043714"; class_code "="; tss_id "TSS1213";
1	StringTie	transcript	143121785	143131985	.	+	.	transcript_id "ENSBTAT00000070054"; gene_id "MSTRG.730"; gene_name "NDUFV3"; xloc "XLOC_000680"; ref_gene_id "ENSBTAG00000021491"; cmp_ref "ENSBTAT00000070054"; class_code "="; tss_id "TSS1214";
1	StringTie	transcript	143124539	143131985	.	+	.	transcript_id "ENSBTAT00000135923"; gene_id "MSTRG.730"; gene_name "NDUFV3"; xloc "XLOC_000680"; ref_gene_id "ENSBTAG00000021491"; cmp_ref "ENSBTAT00000135923"; class_code "="; tss_id "TSS1215";
1	StringTie	transcript	143160271	143176716	.	+	.	transcript_id "ENSBTAT00000115910"; gene_id "MSTRG.731"; gene_name "ENSBTAG00000060098"; xloc "XLOC_000681"; ref_gene_id "ENSBTAG00000060098"; cmp_ref "ENSBTAT00000115910"; class_code "="; tss_id "TSS1216";
1	StringTie	transcript	143161133	143166277	.	+	.	transcript_id "ENSBTAT00000134647"; gene_id "MSTRG.731"; gene_name "ENSBTAG00000060098"; xloc "XLOC_000681"; ref_gene_id "ENSBTAG00000060098"; cmp_ref "ENSBTAT00000134647"; class_code "="; tss_id "TSS1217";
1	StringTie	transcript	143161392	143176716	.	+	.	transcript_id "ENSBTAT00000134507"; gene_id "MSTRG.731"; gene_name "ENSBTAG00000060098"; xloc "XLOC_000681"; ref_gene_id "ENSBTAG00000060098"; cmp_ref "ENSBTAT00000134507"; class_code "="; tss_id "TSS1218";
1	StringTie	transcript	143174756	143176716	.	+	.	transcript_id "ENSBTAT00000126946"; gene_id "MSTRG.731"; gene_name "ENSBTAG00000060098"; xloc "XLOC_000681"; ref_gene_id "ENSBTAG00000060098"; cmp_ref "ENSBTAT00000126946"; class_code "="; tss_id "TSS1219";
1	StringTie	transcript	143182041	143203168	.	+	.	transcript_id "ENSBTAT00000018809"; gene_id "MSTRG.731"; gene_name "PKNOX1"; xloc "XLOC_000681"; ref_gene_id "ENSBTAG00000014153"; cmp_ref "ENSBTAT00000018809"; class_code "="; tss_id "TSS1220";
1	StringTie	transcript	143182041	143209301	.	+	.	transcript_id "ENSBTAT00000134903"; gene_id "MSTRG.731"; gene_name "PKNOX1"; xloc "XLOC_000681"; ref_gene_id "ENSBTAG00000014153"; cmp_ref "ENSBTAT00000134903"; class_code "="; tss_id "TSS1220";
1	ensembl	transcript	143242594	143261178	.	+	.	transcript_id "ENSBTAT00000135463"; gene_id "ENSBTAG00000066798"; gene_name "ENSBTAG00000066798"; xloc "XLOC_000682"; ref_gene_id "ENSBTAG00000066798"; cmp_ref "ENSBTAT00000135463"; class_code "="; tss_id "TSS1221";
1	ensembl	transcript	143242604	143261151	.	+	.	transcript_id "ENSBTAT00000128385"; gene_id "ENSBTAG00000066798"; gene_name "ENSBTAG00000066798"; xloc "XLOC_000682"; ref_gene_id "ENSBTAG00000066798"; cmp_ref "ENSBTAT00000128385"; class_code "="; tss_id "TSS1221";
1	ensembl	transcript	143242614	143261151	.	+	.	transcript_id "ENSBTAT00000088441"; gene_id "ENSBTAG00000066798"; gene_name "ENSBTAG00000066798"; xloc "XLOC_000682"; ref_gene_id "ENSBTAG00000066798"; cmp_ref "ENSBTAT00000088441"; class_code "="; tss_id "TSS1221";
1	ensembl	transcript	143242614	143261178	.	+	.	transcript_id "ENSBTAT00000110259"; gene_id "ENSBTAG00000066798"; gene_name "ENSBTAG00000066798"; xloc "XLOC_000682"; ref_gene_id "ENSBTAG00000066798"; cmp_ref "ENSBTAT00000110259"; class_code "="; tss_id "TSS1221";
1	ensembl	transcript	143242889	143248642	.	+	.	transcript_id "ENSBTAT00000128605"; gene_id "ENSBTAG00000066798"; gene_name "ENSBTAG00000066798"; xloc "XLOC_000682"; ref_gene_id "ENSBTAG00000066798"; cmp_ref "ENSBTAT00000128605"; class_code "="; tss_id "TSS1222";
1	ensembl	transcript	143317096	143319925	.	+	.	transcript_id "ENSBTAT00000004073"; gene_id "ENSBTAG00000003134"; gene_name "CRYAA"; xloc "XLOC_000683"; ref_gene_id "ENSBTAG00000003134"; cmp_ref "ENSBTAT00000004073"; class_code "="; tss_id "TSS1223";
1	ensembl	transcript	143329892	143343502	.	+	.	transcript_id "ENSBTAT00000108066"; gene_id "ENSBTAG00000057661"; gene_name "ENSBTAG00000057661"; xloc "XLOC_000684"; ref_gene_id "ENSBTAG00000057661"; cmp_ref "ENSBTAT00000108066"; class_code "="; tss_id "TSS1224";
1	ensembl	transcript	143333750	143343517	.	+	.	transcript_id "ENSBTAT00000098565"; gene_id "ENSBTAG00000057661"; gene_name "ENSBTAG00000057661"; xloc "XLOC_000684"; ref_gene_id "ENSBTAG00000057661"; cmp_ref "ENSBTAT00000098565"; class_code "="; tss_id "TSS1225";
1	ensembl	transcript	143333808	143344344	.	+	.	transcript_id "ENSBTAT00000095210"; gene_id "ENSBTAG00000057661"; gene_name "ENSBTAG00000057661"; xloc "XLOC_000684"; ref_gene_id "ENSBTAG00000057661"; cmp_ref "ENSBTAT00000095210"; class_code "="; tss_id "TSS1225";
1	ensembl	transcript	143568957	143595241	.	+	.	transcript_id "ENSBTAT00000097894"; gene_id "ENSBTAG00000057312"; gene_name "ENSBTAG00000057312"; xloc "XLOC_000685"; ref_gene_id "ENSBTAG00000057312"; cmp_ref "ENSBTAT00000097894"; class_code "="; tss_id "TSS1226";
1	ensembl	transcript	143579497	143593263	.	+	.	transcript_id "ENSBTAT00000101890"; gene_id "ENSBTAG00000057312"; gene_name "ENSBTAG00000057312"; xloc "XLOC_000685"; ref_gene_id "ENSBTAG00000057312"; cmp_ref "ENSBTAT00000101890"; class_code "="; tss_id "TSS1227";
1	ensembl	transcript	143579804	143593259	.	+	.	transcript_id "ENSBTAT00000127209"; gene_id "ENSBTAG00000057312"; gene_name "ENSBTAG00000057312"; xloc "XLOC_000685"; ref_gene_id "ENSBTAG00000057312"; cmp_ref "ENSBTAT00000127209"; class_code "="; tss_id "TSS1228";
1	StringTie	transcript	143729162	143756139	.	+	.	transcript_id "ENSBTAT00000023157"; gene_id "MSTRG.736"; gene_name "RRP1B"; xloc "XLOC_000686"; ref_gene_id "ENSBTAG00000017418"; cmp_ref "ENSBTAT00000023157"; class_code "="; tss_id "TSS1229";
1	StringTie	transcript	143731330	143756139	.	+	.	transcript_id "ENSBTAT00000063907"; gene_id "MSTRG.736"; gene_name "RRP1B"; xloc "XLOC_000686"; ref_gene_id "ENSBTAG00000017418"; cmp_ref "ENSBTAT00000063907"; class_code "="; tss_id "TSS1230";
1	StringTie	transcript	143782398	143811803	.	+	.	transcript_id "ENSBTAT00000128517"; gene_id "MSTRG.737"; gene_name "PDXK"; xloc "XLOC_000687"; ref_gene_id "ENSBTAG00000018186"; cmp_ref "ENSBTAT00000128517"; class_code "="; tss_id "TSS1233";
1	StringTie	transcript	143782398	143811803	.	+	.	transcript_id "ENSBTAT00000120502"; gene_id "MSTRG.737"; gene_name "PDXK"; xloc "XLOC_000687"; ref_gene_id "ENSBTAG00000018186"; cmp_ref "ENSBTAT00000120502"; class_code "="; tss_id "TSS1233";
1	StringTie	transcript	143782398	143811803	.	+	.	transcript_id "ENSBTAT00000024203"; gene_id "MSTRG.737"; gene_name "PDXK"; xloc "XLOC_000687"; ref_gene_id "ENSBTAG00000018186"; cmp_ref "ENSBTAT00000024203"; class_code "="; tss_id "TSS1233";
1	StringTie	transcript	143789857	143811803	.	+	.	transcript_id "ENSBTAT00000110767"; gene_id "MSTRG.737"; gene_name "PDXK"; xloc "XLOC_000687"; ref_gene_id "ENSBTAG00000018186"; cmp_ref "ENSBTAT00000110767"; class_code "="; tss_id "TSS1234";
1	StringTie	transcript	143811804	143813210	.	+	.	transcript_id "ENSBTAT00000087908"; gene_id "MSTRG.737"; gene_name "ENSBTAG00000061990"; xloc "XLOC_000687"; ref_gene_id "ENSBTAG00000061990"; cmp_ref "ENSBTAT00000087908"; class_code "="; tss_id "TSS1235";
1	ensembl	transcript	143822290	143835850	.	+	.	transcript_id "ENSBTAT00000130352"; gene_id "ENSBTAG00000058412"; gene_name "ENSBTAG00000058412"; xloc "XLOC_000688"; ref_gene_id "ENSBTAG00000058412"; cmp_ref "ENSBTAT00000130352"; class_code "="; tss_id "TSS1236";
1	StringTie	transcript	143850902	143874769	.	+	.	transcript_id "ENSBTAT00000043376"; gene_id "MSTRG.739"; gene_name "RRP1"; xloc "XLOC_000689"; ref_gene_id "ENSBTAG00000003981"; cmp_ref "ENSBTAT00000043376"; class_code "="; tss_id "TSS1237";
1	StringTie	transcript	143860610	143874769	.	+	.	transcript_id "ENSBTAT00000070390"; gene_id "MSTRG.739"; gene_name "RRP1"; xloc "XLOC_000689"; ref_gene_id "ENSBTAG00000003981"; cmp_ref "ENSBTAT00000070390"; class_code "="; tss_id "TSS1238";
1	StringTie	transcript	143988273	144009235	.	+	.	transcript_id "ENSBTAT00000103218"; gene_id "MSTRG.740"; gene_name "ENSBTAG00000067665"; xloc "XLOC_000690"; ref_gene_id "ENSBTAG00000067665"; cmp_ref "ENSBTAT00000103218"; class_code "="; tss_id "TSS1240";
1	StringTie	transcript	144009028	144030100	.	+	.	transcript_id "ENSBTAT00000027260"; gene_id "MSTRG.740"; gene_name "AGPAT3"; xloc "XLOC_000690"; ref_gene_id "ENSBTAG00000020456"; contained_in "MSTRG.740.1"; cmp_ref "ENSBTAT00000027260"; class_code "="; tss_id "TSS1241";
1	StringTie	transcript	144058286	144132832	.	+	.	transcript_id "ENSBTAT00000134271"; gene_id "MSTRG.741"; gene_name "TRAPPC10"; xloc "XLOC_000691"; ref_gene_id "ENSBTAG00000007100"; cmp_ref "ENSBTAT00000134271"; class_code "="; tss_id "TSS1242";
1	StringTie	transcript	144058286	144132832	.	+	.	transcript_id "ENSBTAT00000087207"; gene_id "MSTRG.741"; gene_name "TRAPPC10"; xloc "XLOC_000691"; ref_gene_id "ENSBTAG00000007100"; cmp_ref "ENSBTAT00000087207"; class_code "="; tss_id "TSS1242";
1	StringTie	transcript	144058945	144132832	.	+	.	transcript_id "ENSBTAT00000009338"; gene_id "MSTRG.741"; gene_name "TRAPPC10"; xloc "XLOC_000691"; ref_gene_id "ENSBTAG00000007100"; cmp_ref "ENSBTAT00000009338"; class_code "="; tss_id "TSS1243";
1	StringTie	transcript	144133981	144148104	.	+	.	transcript_id "ENSBTAT00000107991"; gene_id "MSTRG.742"; gene_name "PWP2"; xloc "XLOC_000692"; ref_gene_id "ENSBTAG00000007105"; cmp_ref "ENSBTAT00000107991"; class_code "="; tss_id "TSS1244";
1	StringTie	transcript	144133981	144148104	.	+	.	transcript_id "ENSBTAT00000009343"; gene_id "MSTRG.742"; gene_name "PWP2"; xloc "XLOC_000692"; ref_gene_id "ENSBTAG00000007105"; cmp_ref "ENSBTAT00000009343"; class_code "="; tss_id "TSS1244";
1	StringTie	transcript	144134114	144148104	.	+	.	transcript_id "ENSBTAT00000078536"; gene_id "MSTRG.742"; gene_name "PWP2"; xloc "XLOC_000692"; ref_gene_id "ENSBTAG00000007105"; cmp_ref "ENSBTAT00000078536"; class_code "="; tss_id "TSS1245";
1	StringTie	transcript	144149029	144158094	.	+	.	transcript_id "ENSBTAT00000009346"; gene_id "MSTRG.743"; gene_name "ENSBTAG00000007106"; xloc "XLOC_000693"; ref_gene_id "ENSBTAG00000007106"; cmp_ref "ENSBTAT00000009346"; class_code "="; tss_id "TSS1247";
1	StringTie	transcript	144149299	144157524	.	+	.	transcript_id "ENSBTAT00000087382"; gene_id "MSTRG.743"; gene_name "ENSBTAG00000007106"; xloc "XLOC_000693"; ref_gene_id "ENSBTAG00000007106"; cmp_ref "ENSBTAT00000087382"; class_code "="; tss_id "TSS1248";
1	StringTie	transcript	144149299	144158094	.	+	.	transcript_id "ENSBTAT00000111775"; gene_id "MSTRG.743"; gene_name "ENSBTAG00000007106"; xloc "XLOC_000693"; ref_gene_id "ENSBTAG00000007106"; cmp_ref "ENSBTAT00000111775"; class_code "="; tss_id "TSS1248";
1	ensembl	transcript	144170231	144182104	.	+	.	transcript_id "ENSBTAT00000104824"; gene_id "ENSBTAG00000057524"; gene_name "ENSBTAG00000057524"; xloc "XLOC_000694"; ref_gene_id "ENSBTAG00000057524"; cmp_ref "ENSBTAT00000104824"; class_code "="; tss_id "TSS1249";
1	ensembl	transcript	144171020	144173873	.	+	.	transcript_id "ENSBTAT00000098577"; gene_id "ENSBTAG00000057524"; gene_name "ENSBTAG00000057524"; xloc "XLOC_000694"; ref_gene_id "ENSBTAG00000057524"; cmp_ref "ENSBTAT00000098577"; class_code "="; tss_id "TSS1250";
1	ensembl	transcript	144220205	144222477	.	+	.	transcript_id "ENSBTAT00000119883"; gene_id "ENSBTAG00000057506"; gene_name "ENSBTAG00000057506"; xloc "XLOC_000695"; ref_gene_id "ENSBTAG00000057506"; cmp_ref "ENSBTAT00000119883"; class_code "="; tss_id "TSS1251";
1	ensembl	transcript	144288154	144298517	.	+	.	transcript_id "ENSBTAT00000031852"; gene_id "ENSBTAG00000023393"; gene_name "AIRE"; xloc "XLOC_000696"; ref_gene_id "ENSBTAG00000023393"; cmp_ref "ENSBTAT00000031852"; class_code "="; tss_id "TSS1252";
1	StringTie	transcript	144308777	144335970	.	+	.	transcript_id "ENSBTAT00000056305"; gene_id "MSTRG.745"; gene_name "PFKL"; xloc "XLOC_000697"; ref_gene_id "ENSBTAG00000010658"; cmp_ref "ENSBTAT00000056305"; class_code "="; tss_id "TSS1253";
1	ensembl	transcript	144361348	144411548	.	+	.	transcript_id "ENSBTAT00000071198"; gene_id "ENSBTAG00000021901"; gene_name "TRPM2"; xloc "XLOC_000698"; ref_gene_id "ENSBTAG00000021901"; cmp_ref "ENSBTAT00000071198"; class_code "="; tss_id "TSS1254";
1	ensembl	transcript	144424302	144430224	.	+	.	transcript_id "ENSBTAT00000118633"; gene_id "ENSBTAG00000060080"; gene_name "LRRC3"; xloc "XLOC_000699"; ref_gene_id "ENSBTAG00000060080"; cmp_ref "ENSBTAT00000118633"; class_code "="; tss_id "TSS1255";
1	ensembl	transcript	144549096	144550472	.	+	.	transcript_id "ENSBTAT00000087984"; gene_id "ENSBTAG00000062979"; gene_name "ENSBTAG00000062979"; xloc "XLOC_000700"; ref_gene_id "ENSBTAG00000062979"; cmp_ref "ENSBTAT00000087984"; class_code "="; tss_id "TSS1256";
1	ensembl	transcript	144569972	144572106	.	+	.	transcript_id "ENSBTAT00000068312"; gene_id "ENSBTAG00000053056"; gene_name "ENSBTAG00000053056"; xloc "XLOC_000702"; ref_gene_id "ENSBTAG00000053056"; cmp_ref "ENSBTAT00000068312"; class_code "="; tss_id "TSS1258";
1	ensembl	transcript	144597151	144597495	.	+	.	transcript_id "ENSBTAT00000086363"; gene_id "ENSBTAG00000051778"; gene_name "ENSBTAG00000051778"; xloc "XLOC_000704"; ref_gene_id "ENSBTAG00000051778"; cmp_ref "ENSBTAT00000086363"; class_code "="; tss_id "TSS1260";
1	ensembl	transcript	144605012	144612046	.	+	.	transcript_id "ENSBTAT00000116204"; gene_id "ENSBTAG00000050038"; gene_name "ENSBTAG00000050038"; xloc "XLOC_000705"; ref_gene_id "ENSBTAG00000050038"; cmp_ref "ENSBTAT00000116204"; class_code "="; tss_id "TSS1261";
1	ensembl	transcript	144605123	144611696	.	+	.	transcript_id "ENSBTAT00000067546"; gene_id "ENSBTAG00000050038"; gene_name "ENSBTAG00000050038"; xloc "XLOC_000705"; ref_gene_id "ENSBTAG00000050038"; cmp_ref "ENSBTAT00000067546"; class_code "="; tss_id "TSS1262";
1	ensembl	transcript	144610225	144612686	.	+	.	transcript_id "ENSBTAT00000135692"; gene_id "ENSBTAG00000050038"; gene_name "ENSBTAG00000050038"; xloc "XLOC_000705"; ref_gene_id "ENSBTAG00000050038"; cmp_ref "ENSBTAT00000135692"; class_code "="; tss_id "TSS1263";
1	StringTie	transcript	144809574	144830076	.	+	.	transcript_id "ENSBTAT00000089527"; gene_id "MSTRG.756"; gene_name "SLX9"; xloc "XLOC_000706"; ref_gene_id "ENSBTAG00000017010"; cmp_ref "ENSBTAT00000089527"; class_code "="; tss_id "TSS1264";
1	StringTie	transcript	144809574	144833722	.	+	.	transcript_id "ENSBTAT00000130277"; gene_id "MSTRG.756"; gene_name "SLX9"; xloc "XLOC_000706"; ref_gene_id "ENSBTAG00000017010"; cmp_ref "ENSBTAT00000130277"; class_code "="; tss_id "TSS1264";
1	StringTie	transcript	144809574	144833722	.	+	.	transcript_id "ENSBTAT00000022620"; gene_id "MSTRG.756"; gene_name "SLX9"; xloc "XLOC_000706"; ref_gene_id "ENSBTAG00000017010"; cmp_ref "ENSBTAT00000022620"; class_code "="; tss_id "TSS1264";
1	StringTie	transcript	144937740	145054327	.	+	.	transcript_id "ENSBTAT00000104231"; gene_id "MSTRG.758"; gene_name "ADARB1"; xloc "XLOC_000707"; ref_gene_id "ENSBTAG00000017486"; cmp_ref "ENSBTAT00000104231"; class_code "="; tss_id "TSS1266";
1	StringTie	transcript	144937755	145054327	.	+	.	transcript_id "ENSBTAT00000102649"; gene_id "MSTRG.758"; gene_name "ADARB1"; xloc "XLOC_000707"; ref_gene_id "ENSBTAG00000017486"; cmp_ref "ENSBTAT00000102649"; class_code "="; tss_id "TSS1266";
1	StringTie	transcript	144983705	145054327	.	+	.	transcript_id "ENSBTAT00000115397"; gene_id "MSTRG.758"; gene_name "ADARB1"; xloc "XLOC_000707"; ref_gene_id "ENSBTAG00000017486"; cmp_ref "ENSBTAT00000115397"; class_code "="; tss_id "TSS1269";
1	StringTie	transcript	144983705	145054327	.	+	.	transcript_id "ENSBTAT00000084373"; gene_id "MSTRG.758"; gene_name "ADARB1"; xloc "XLOC_000707"; ref_gene_id "ENSBTAG00000017486"; contained_in "MSTRG.758.2"; cmp_ref "ENSBTAT00000084373"; class_code "="; tss_id "TSS1269";
1	StringTie	transcript	144985538	145054327	.	+	.	transcript_id "ENSBTAT00000023240"; gene_id "MSTRG.758"; gene_name "ADARB1"; xloc "XLOC_000707"; ref_gene_id "ENSBTAG00000017486"; cmp_ref "ENSBTAT00000023240"; class_code "="; tss_id "TSS1270";
1	StringTie	transcript	144999065	145054327	.	+	.	transcript_id "ENSBTAT00000134396"; gene_id "MSTRG.758"; gene_name "ADARB1"; xloc "XLOC_000707"; ref_gene_id "ENSBTAG00000017486"; cmp_ref "ENSBTAT00000134396"; class_code "="; tss_id "TSS1271";
1	ensembl	transcript	145172231	145174834	.	+	.	transcript_id "ENSBTAT00000124317"; gene_id "ENSBTAG00000059805"; gene_name "ENSBTAG00000059805"; xloc "XLOC_000708"; ref_gene_id "ENSBTAG00000059805"; cmp_ref "ENSBTAT00000124317"; class_code "="; tss_id "TSS1272";
1	StringTie	transcript	145198374	145200297	.	+	.	transcript_id "ENSBTAT00000098107"; gene_id "MSTRG.761"; gene_name "ENSBTAG00000062955"; xloc "XLOC_000709"; ref_gene_id "ENSBTAG00000062955"; cmp_ref "ENSBTAT00000098107"; class_code "="; tss_id "TSS1273";
1	StringTie	transcript	145202193	145296613	.	+	.	transcript_id "ENSBTAT00000113882"; gene_id "MSTRG.762"; gene_name "COL18A1"; xloc "XLOC_000710"; ref_gene_id "ENSBTAG00000023907"; cmp_ref "ENSBTAT00000113882"; class_code "="; tss_id "TSS1274";
1	StringTie	transcript	145202193	145296613	.	+	.	transcript_id "ENSBTAT00000083892"; gene_id "MSTRG.762"; gene_name "COL18A1"; xloc "XLOC_000710"; ref_gene_id "ENSBTAG00000023907"; cmp_ref "ENSBTAT00000083892"; class_code "="; tss_id "TSS1274";
1	StringTie	transcript	145244024	145296613	.	+	.	transcript_id "ENSBTAT00000034655"; gene_id "MSTRG.762"; gene_name "COL18A1"; xloc "XLOC_000710"; ref_gene_id "ENSBTAG00000023907"; cmp_ref "ENSBTAT00000034655"; class_code "="; tss_id "TSS1275";
1	StringTie	transcript	145325427	145356457	.	+	.	transcript_id "ENSBTAT00000102540"; gene_id "MSTRG.764"; gene_name "ENSBTAG00000063911"; xloc "XLOC_000711"; ref_gene_id "ENSBTAG00000063911"; cmp_ref "ENSBTAT00000102540"; class_code "="; tss_id "TSS1277";
1	StringTie	transcript	145325542	145356457	.	+	.	transcript_id "ENSBTAT00000095339"; gene_id "MSTRG.764"; gene_name "ENSBTAG00000063911"; xloc "XLOC_000711"; ref_gene_id "ENSBTAG00000063911"; cmp_ref "ENSBTAT00000095339"; class_code "="; tss_id "TSS1278";
1	StringTie	transcript	145343742	145356457	.	+	.	transcript_id "ENSBTAT00000120902"; gene_id "MSTRG.764"; gene_name "ENSBTAG00000063911"; xloc "XLOC_000711"; ref_gene_id "ENSBTAG00000063911"; cmp_ref "ENSBTAT00000120902"; class_code "="; tss_id "TSS1279";
1	StringTie	transcript	145395886	145625650	.	+	.	transcript_id "ENSBTAT00000118518"; gene_id "MSTRG.765"; gene_name "PCBP3"; xloc "XLOC_000712"; ref_gene_id "ENSBTAG00000030775"; cmp_ref "ENSBTAT00000118518"; class_code "="; tss_id "TSS1281";
1	StringTie	transcript	145395886	145625650	.	+	.	transcript_id "ENSBTAT00000117918"; gene_id "MSTRG.765"; gene_name "PCBP3"; xloc "XLOC_000712"; ref_gene_id "ENSBTAG00000030775"; cmp_ref "ENSBTAT00000117918"; class_code "="; tss_id "TSS1281";
1	StringTie	transcript	145395886	145625650	.	+	.	transcript_id "ENSBTAT00000074608"; gene_id "MSTRG.765"; gene_name "PCBP3"; xloc "XLOC_000712"; ref_gene_id "ENSBTAG00000030775"; cmp_ref "ENSBTAT00000074608"; class_code "="; tss_id "TSS1281";
1	StringTie	transcript	145473678	145625650	.	+	.	transcript_id "ENSBTAT00000102596"; gene_id "MSTRG.765"; gene_name "PCBP3"; xloc "XLOC_000712"; ref_gene_id "ENSBTAG00000030775"; cmp_ref "ENSBTAT00000102596"; class_code "="; tss_id "TSS1282";
1	StringTie	transcript	145473736	145625650	.	+	.	transcript_id "ENSBTAT00000043482"; gene_id "MSTRG.765"; gene_name "PCBP3"; xloc "XLOC_000712"; ref_gene_id "ENSBTAG00000030775"; cmp_ref "ENSBTAT00000043482"; class_code "="; tss_id "TSS1282";
1	StringTie	transcript	145534167	145625650	.	+	.	transcript_id "ENSBTAT00000075987"; gene_id "MSTRG.765"; gene_name "PCBP3"; xloc "XLOC_000712"; ref_gene_id "ENSBTAG00000030775"; cmp_ref "ENSBTAT00000075987"; class_code "="; tss_id "TSS1283";
1	StringTie	transcript	145598044	145625650	.	+	.	transcript_id "ENSBTAT00000084390"; gene_id "MSTRG.765"; gene_name "PCBP3"; xloc "XLOC_000712"; ref_gene_id "ENSBTAG00000030775"; cmp_ref "ENSBTAT00000084390"; class_code "="; tss_id "TSS1284";
1	StringTie	transcript	145668730	145687976	.	+	.	transcript_id "ENSBTAT00000015668"; gene_id "MSTRG.766"; gene_name "COL6A1"; xloc "XLOC_000713"; ref_gene_id "ENSBTAG00000011802"; cmp_ref "ENSBTAT00000015668"; class_code "="; tss_id "TSS1285";
1	StringTie	transcript	145805675	145806703	.	+	.	transcript_id "ENSBTAT00000115843"; gene_id "MSTRG.767"; gene_name "ENSBTAG00000061232"; xloc "XLOC_000714"; ref_gene_id "ENSBTAG00000061232"; cmp_ref "ENSBTAT00000115843"; class_code "="; tss_id "TSS1286";
1	StringTie	transcript	145807169	145837050	.	+	.	transcript_id "ENSBTAT00000043412"; gene_id "MSTRG.768"; gene_name "COL6A2"; xloc "XLOC_000715"; ref_gene_id "ENSBTAG00000019269"; cmp_ref "ENSBTAT00000043412"; class_code "="; tss_id "TSS1288";
1	StringTie	transcript	145807169	145838201	.	+	.	transcript_id "ENSBTAT00000111108"; gene_id "MSTRG.768"; gene_name "COL6A2"; xloc "XLOC_000715"; ref_gene_id "ENSBTAG00000019269"; cmp_ref "ENSBTAT00000111108"; class_code "="; tss_id "TSS1288";
1	StringTie	transcript	145807169	145838201	.	+	.	transcript_id "ENSBTAT00000110189"; gene_id "MSTRG.768"; gene_name "COL6A2"; xloc "XLOC_000715"; ref_gene_id "ENSBTAG00000019269"; cmp_ref "ENSBTAT00000110189"; class_code "="; tss_id "TSS1288";
1	StringTie	transcript	145807169	145838201	.	+	.	transcript_id "ENSBTAT00000025663"; gene_id "MSTRG.768"; gene_name "COL6A2"; xloc "XLOC_000715"; ref_gene_id "ENSBTAG00000019269"; cmp_ref "ENSBTAT00000025663"; class_code "="; tss_id "TSS1288";
1	ensembl	transcript	145862234	145874924	.	+	.	transcript_id "ENSBTAT00000111651"; gene_id "ENSBTAG00000068818"; gene_name "ENSBTAG00000068818"; xloc "XLOC_000716"; ref_gene_id "ENSBTAG00000068818"; cmp_ref "ENSBTAT00000111651"; class_code "="; tss_id "TSS1289";
1	ensembl	transcript	145862246	145874924	.	+	.	transcript_id "ENSBTAT00000116323"; gene_id "ENSBTAG00000068818"; gene_name "ENSBTAG00000068818"; xloc "XLOC_000716"; ref_gene_id "ENSBTAG00000068818"; cmp_ref "ENSBTAT00000116323"; class_code "="; tss_id "TSS1289";
1	ensembl	transcript	145862246	145874924	.	+	.	transcript_id "ENSBTAT00000112502"; gene_id "ENSBTAG00000068818"; gene_name "ENSBTAG00000068818"; xloc "XLOC_000716"; ref_gene_id "ENSBTAG00000068818"; cmp_ref "ENSBTAT00000112502"; class_code "="; tss_id "TSS1289";
1	ensembl	transcript	145862303	145874924	.	+	.	transcript_id "ENSBTAT00000108862"; gene_id "ENSBTAG00000068818"; gene_name "ENSBTAG00000068818"; xloc "XLOC_000716"; ref_gene_id "ENSBTAG00000068818"; cmp_ref "ENSBTAT00000108862"; class_code "="; tss_id "TSS1289";
1	ensembl	transcript	145863250	145874924	.	+	.	transcript_id "ENSBTAT00000127143"; gene_id "ENSBTAG00000068818"; gene_name "ENSBTAG00000068818"; xloc "XLOC_000716"; ref_gene_id "ENSBTAG00000068818"; cmp_ref "ENSBTAT00000127143"; class_code "="; tss_id "TSS1290";
1	StringTie	transcript	145972641	145977560	.	+	.	transcript_id "ENSBTAT00000004104"; gene_id "MSTRG.771"; gene_name "YBEY"; xloc "XLOC_000717"; ref_gene_id "ENSBTAG00000003161"; cmp_ref "ENSBTAT00000004104"; class_code "="; tss_id "TSS1291";
1	StringTie	transcript	146001687	146106892	.	+	.	transcript_id "ENSBTAT00000078760"; gene_id "MSTRG.774"; gene_name "PCNT"; xloc "XLOC_000718"; ref_gene_id "ENSBTAG00000030670"; cmp_ref "ENSBTAT00000078760"; class_code "="; tss_id "TSS1292";
1	StringTie	transcript	146001804	146106892	.	+	.	transcript_id "ENSBTAT00000077625"; gene_id "MSTRG.774"; gene_name "PCNT"; xloc "XLOC_000718"; ref_gene_id "ENSBTAG00000030670"; cmp_ref "ENSBTAT00000077625"; class_code "="; tss_id "TSS1293";
1	StringTie	transcript	146001804	146106892	.	+	.	transcript_id "ENSBTAT00000029328"; gene_id "MSTRG.774"; gene_name "PCNT"; xloc "XLOC_000718"; ref_gene_id "ENSBTAG00000030670"; cmp_ref "ENSBTAT00000029328"; class_code "="; tss_id "TSS1293";
1	StringTie	transcript	146001807	146106892	.	+	.	transcript_id "ENSBTAT00000072914"; gene_id "MSTRG.774"; gene_name "PCNT"; xloc "XLOC_000718"; ref_gene_id "ENSBTAG00000030670"; cmp_ref "ENSBTAT00000072914"; class_code "="; tss_id "TSS1293";
1	StringTie	transcript	146121803	146243755	.	+	.	transcript_id "ENSBTAT00000061028"; gene_id "MSTRG.776"; gene_name "DIP2A"; xloc "XLOC_000719"; ref_gene_id "ENSBTAG00000011495"; cmp_ref "ENSBTAT00000061028"; class_code "="; tss_id "TSS1298";
1	StringTie	transcript	146121837	146243755	.	+	.	transcript_id "ENSBTAT00000082905"; gene_id "MSTRG.776"; gene_name "DIP2A"; xloc "XLOC_000719"; ref_gene_id "ENSBTAG00000011495"; cmp_ref "ENSBTAT00000082905"; class_code "="; tss_id "TSS1298";
1	StringTie	transcript	146121898	146208372	.	+	.	transcript_id "ENSBTAT00000074762"; gene_id "MSTRG.776"; gene_name "DIP2A"; xloc "XLOC_000719"; ref_gene_id "ENSBTAG00000011495"; cmp_ref "ENSBTAT00000074762"; class_code "="; tss_id "TSS1298";
1	StringTie	transcript	146121898	146243755	.	+	.	transcript_id "ENSBTAT00000066782"; gene_id "MSTRG.776"; gene_name "DIP2A"; xloc "XLOC_000719"; ref_gene_id "ENSBTAG00000011495"; cmp_ref "ENSBTAT00000066782"; class_code "="; tss_id "TSS1298";
1	StringTie	transcript	146319877	146345138	.	+	.	transcript_id "ENSBTAT00000031549"; gene_id "MSTRG.780"; gene_name "PRMT2"; xloc "XLOC_000720"; ref_gene_id "ENSBTAG00000005503"; cmp_ref "ENSBTAT00000031549"; class_code "="; tss_id "TSS1302";
1	StringTie	transcript	146319877	146345138	.	+	.	transcript_id "ENSBTAT00000007234"; gene_id "MSTRG.780"; gene_name "PRMT2"; xloc "XLOC_000720"; ref_gene_id "ENSBTAG00000005503"; cmp_ref "ENSBTAT00000007234"; class_code "="; tss_id "TSS1302";
1	StringTie	transcript	146320299	146337931	.	+	.	transcript_id "ENSBTAT00000088516"; gene_id "MSTRG.780"; gene_name "PRMT2"; xloc "XLOC_000720"; ref_gene_id "ENSBTAG00000005503"; cmp_ref "ENSBTAT00000088516"; class_code "="; tss_id "TSS1303";
1	StringTie	transcript	146321515	146341396	.	+	.	transcript_id "ENSBTAT00000072215"; gene_id "MSTRG.780"; gene_name "PRMT2"; xloc "XLOC_000720"; ref_gene_id "ENSBTAG00000005503"; cmp_ref "ENSBTAT00000072215"; class_code "="; tss_id "TSS1304";
1	StringTie	transcript	146325709	146345138	.	+	.	transcript_id "ENSBTAT00000031548"; gene_id "MSTRG.780"; gene_name "PRMT2"; xloc "XLOC_000720"; ref_gene_id "ENSBTAG00000005503"; cmp_ref "ENSBTAT00000031548"; class_code "="; tss_id "TSS1305";
1	ensembl	transcript	146469546	146483789	.	+	.	transcript_id "ENSBTAT00000100407"; gene_id "ENSBTAG00000058933"; gene_name "ENSBTAG00000058933"; xloc "XLOC_000721"; ref_gene_id "ENSBTAG00000058933"; cmp_ref "ENSBTAT00000100407"; class_code "="; tss_id "TSS1306";
1	ensembl	transcript	146469736	146483651	.	+	.	transcript_id "ENSBTAT00000090237"; gene_id "ENSBTAG00000058933"; gene_name "ENSBTAG00000058933"; xloc "XLOC_000721"; ref_gene_id "ENSBTAG00000058933"; cmp_ref "ENSBTAT00000090237"; class_code "="; tss_id "TSS1307";
1	ensembl	transcript	146469762	146476993	.	+	.	transcript_id "ENSBTAT00000091510"; gene_id "ENSBTAG00000058933"; gene_name "ENSBTAG00000058933"; xloc "XLOC_000721"; ref_gene_id "ENSBTAG00000058933"; cmp_ref "ENSBTAT00000091510"; class_code "="; tss_id "TSS1307";
1	ensembl	transcript	146469763	146478620	.	+	.	transcript_id "ENSBTAT00000110443"; gene_id "ENSBTAG00000058933"; gene_name "ENSBTAG00000058933"; xloc "XLOC_000721"; ref_gene_id "ENSBTAG00000058933"; cmp_ref "ENSBTAT00000110443"; class_code "="; tss_id "TSS1307";
1	ensembl	transcript	146469898	146476993	.	+	.	transcript_id "ENSBTAT00000102331"; gene_id "ENSBTAG00000058933"; gene_name "ENSBTAG00000058933"; xloc "XLOC_000721"; ref_gene_id "ENSBTAG00000058933"; cmp_ref "ENSBTAT00000102331"; class_code "="; tss_id "TSS1308";
1	StringTie	transcript	146528127	146556373	.	+	.	transcript_id "ENSBTAT00000110858"; gene_id "MSTRG.783"; gene_name "FBXO25"; xloc "XLOC_000722"; ref_gene_id "ENSBTAG00000007039"; cmp_ref "ENSBTAT00000110858"; class_code "="; tss_id "TSS1309";
1	StringTie	transcript	146528127	146556373	.	+	.	transcript_id "ENSBTAT00000009259"; gene_id "MSTRG.783"; gene_name "FBXO25"; xloc "XLOC_000722"; ref_gene_id "ENSBTAG00000007039"; cmp_ref "ENSBTAT00000009259"; class_code "="; tss_id "TSS1309";
1	StringTie	transcript	146528136	146556373	.	+	.	transcript_id "ENSBTAT00000068668"; gene_id "MSTRG.783"; gene_name "FBXO25"; xloc "XLOC_000722"; ref_gene_id "ENSBTAG00000007039"; cmp_ref "ENSBTAT00000068668"; class_code "="; tss_id "TSS1309";
1	StringTie	transcript	146541045	146556373	.	+	.	transcript_id "ENSBTAT00000099503"; gene_id "MSTRG.783"; gene_name "FBXO25"; xloc "XLOC_000722"; ref_gene_id "ENSBTAG00000007039"; cmp_ref "ENSBTAT00000099503"; class_code "="; tss_id "TSS1310";
1	ensembl	transcript	146744680	146745833	.	+	.	transcript_id "ENSBTAT00000081654"; gene_id "ENSBTAG00000053000"; gene_name "ENSBTAG00000053000"; xloc "XLOC_000724"; ref_gene_id "ENSBTAG00000053000"; cmp_ref "ENSBTAT00000081654"; class_code "="; tss_id "TSS1312";
1	ensembl	transcript	146865776	146877984	.	+	.	transcript_id "ENSBTAT00000063511"; gene_id "ENSBTAG00000046447"; gene_name "ENSBTAG00000046447"; xloc "XLOC_000725"; ref_gene_id "ENSBTAG00000046447"; cmp_ref "ENSBTAT00000063511"; class_code "="; tss_id "TSS1313";
1	ensembl	transcript	148012641	148016367	.	+	.	transcript_id "ENSBTAT00000131441"; gene_id "ENSBTAG00000069019"; gene_name "ENSBTAG00000069019"; xloc "XLOC_000726"; ref_gene_id "ENSBTAG00000069019"; cmp_ref "ENSBTAT00000131441"; class_code "="; tss_id "TSS1314";
1	ensembl	transcript	148014718	148019509	.	+	.	transcript_id "ENSBTAT00000091256"; gene_id "ENSBTAG00000069019"; gene_name "ENSBTAG00000069019"; xloc "XLOC_000726"; ref_gene_id "ENSBTAG00000069019"; cmp_ref "ENSBTAT00000091256"; class_code "="; tss_id "TSS1316";
1	StringTie	transcript	148346840	148353634	.	+	.	transcript_id "ENSBTAT00000031838"; gene_id "MSTRG.787"; gene_name "CBR1"; xloc "XLOC_000727"; ref_gene_id "ENSBTAG00000023384"; cmp_ref "ENSBTAT00000031838"; class_code "="; tss_id "TSS1317";
1	StringTie	transcript	148359051	148364495	.	+	.	transcript_id "ENSBTAT00000072719"; gene_id "MSTRG.790"; gene_name "ENSBTAG00000052342"; xloc "XLOC_000728"; ref_gene_id "ENSBTAG00000052342"; cmp_ref "ENSBTAT00000072719"; class_code "="; tss_id "TSS1318";
1	ensembl	transcript	148364782	148365723	.	+	.	transcript_id "ENSBTAT00000127804"; gene_id "ENSBTAG00000056770"; gene_name "ENSBTAG00000056770"; xloc "XLOC_000729"; ref_gene_id "ENSBTAG00000056770"; cmp_ref "ENSBTAT00000127804"; class_code "="; tss_id "TSS1319";
1	ensembl	transcript	148405188	148407258	.	+	.	transcript_id "ENSBTAT00000043292"; gene_id "ENSBTAG00000030629"; gene_name "MGC127133"; xloc "XLOC_000730"; ref_gene_id "ENSBTAG00000030629"; cmp_ref "ENSBTAT00000043292"; class_code "="; tss_id "TSS1320";
1	ensembl	transcript	148405188	148411490	.	+	.	transcript_id "ENSBTAT00000084736"; gene_id "ENSBTAG00000030629"; gene_name "MGC127133"; xloc "XLOC_000730"; ref_gene_id "ENSBTAG00000030629"; cmp_ref "ENSBTAT00000084736"; class_code "="; tss_id "TSS1320";
1	StringTie	transcript	148440916	148450702	.	+	.	transcript_id "ENSBTAT00000024873"; gene_id "MSTRG.792"; gene_name "CBR3"; xloc "XLOC_000731"; ref_gene_id "ENSBTAG00000018688"; cmp_ref "ENSBTAT00000024873"; class_code "="; tss_id "TSS1321";
1	StringTie	transcript	148460162	148503763	.	+	.	transcript_id "ENSBTAT00000086563"; gene_id "MSTRG.793"; gene_name "DOP1B"; xloc "XLOC_000732"; ref_gene_id "ENSBTAG00000014306"; cmp_ref "ENSBTAT00000086563"; class_code "="; tss_id "TSS1323";
1	StringTie	transcript	148460189	148591639	.	+	.	transcript_id "ENSBTAT00000069564"; gene_id "MSTRG.793"; gene_name "DOP1B"; xloc "XLOC_000732"; ref_gene_id "ENSBTAG00000014306"; cmp_ref "ENSBTAT00000069564"; class_code "="; tss_id "TSS1323";
1	StringTie	transcript	148460252	148591639	.	+	.	transcript_id "ENSBTAT00000069904"; gene_id "MSTRG.793"; gene_name "DOP1B"; xloc "XLOC_000732"; ref_gene_id "ENSBTAG00000014306"; cmp_ref "ENSBTAT00000069904"; class_code "="; tss_id "TSS1323";
1	StringTie	transcript	148497782	148591639	.	+	.	transcript_id "ENSBTAT00000019018"; gene_id "MSTRG.793"; gene_name "DOP1B"; xloc "XLOC_000732"; ref_gene_id "ENSBTAG00000014306"; cmp_ref "ENSBTAT00000019018"; class_code "="; tss_id "TSS1325";
1	StringTie	transcript	148604900	148647217	.	+	.	transcript_id "ENSBTAT00000015758"; gene_id "MSTRG.796"; gene_name "MORC3"; xloc "XLOC_000733"; ref_gene_id "ENSBTAG00000011876"; cmp_ref "ENSBTAT00000015758"; class_code "="; tss_id "TSS1329";
1	StringTie	transcript	148650455	148652239	.	+	.	transcript_id "ENSBTAT00000100069"; gene_id "MSTRG.797"; gene_name "ENSBTAG00000062001"; xloc "XLOC_000734"; ref_gene_id "ENSBTAG00000062001"; cmp_ref "ENSBTAT00000100069"; class_code "="; tss_id "TSS1330";
1	ensembl	transcript	148658317	148683915	.	+	.	transcript_id "ENSBTAT00000082170"; gene_id "ENSBTAG00000011880"; gene_name "CHAF1B"; xloc "XLOC_000735"; ref_gene_id "ENSBTAG00000011880"; cmp_ref "ENSBTAT00000082170"; class_code "="; tss_id "TSS1331";
1	ensembl	transcript	148658317	148683915	.	+	.	transcript_id "ENSBTAT00000015764"; gene_id "ENSBTAG00000011880"; gene_name "CHAF1B"; xloc "XLOC_000735"; ref_gene_id "ENSBTAG00000011880"; cmp_ref "ENSBTAT00000015764"; class_code "="; tss_id "TSS1331";
1	ensembl	transcript	148692703	148694994	.	+	.	transcript_id "ENSBTAT00000110629"; gene_id "ENSBTAG00000063276"; gene_name "ENSBTAG00000063276"; xloc "XLOC_000736"; ref_gene_id "ENSBTAG00000063276"; cmp_ref "ENSBTAT00000110629"; class_code "="; tss_id "TSS1332";
1	StringTie	transcript	148764435	148922105	.	+	.	transcript_id "ENSBTAT00000131793"; gene_id "MSTRG.799"; gene_name "ENSBTAG00000066218"; xloc "XLOC_000737"; ref_gene_id "ENSBTAG00000066218"; cmp_ref "ENSBTAT00000131793"; class_code "="; tss_id "TSS1333";
1	StringTie	transcript	148764435	149005676	.	+	.	transcript_id "ENSBTAT00000107093"; gene_id "MSTRG.799"; gene_name "ENSBTAG00000066218"; xloc "XLOC_000737"; ref_gene_id "ENSBTAG00000066218"; cmp_ref "ENSBTAT00000107093"; class_code "="; tss_id "TSS1333";
1	StringTie	transcript	148973216	149023033	.	+	.	transcript_id "ENSBTAT00000073884"; gene_id "MSTRG.801"; gene_name "SIM2"; xloc "XLOC_000738"; ref_gene_id "ENSBTAG00000021447"; cmp_ref "ENSBTAT00000073884"; class_code "="; tss_id "TSS1334";
1	StringTie	transcript	148973283	149024429	.	+	.	transcript_id "ENSBTAT00000028592"; gene_id "MSTRG.801"; gene_name "SIM2"; xloc "XLOC_000738"; ref_gene_id "ENSBTAG00000021447"; cmp_ref "ENSBTAT00000028592"; class_code "="; tss_id "TSS1334";
1	StringTie	transcript	149221908	149223594	.	+	.	transcript_id "ENSBTAT00000102666"; gene_id "MSTRG.803"; gene_name "ENSBTAG00000056402"; xloc "XLOC_000739"; ref_gene_id "ENSBTAG00000056402"; cmp_ref "ENSBTAT00000102666"; class_code "="; tss_id "TSS1335";
1	StringTie	transcript	149258958	149270190	.	+	.	transcript_id "ENSBTAT00000100374"; gene_id "MSTRG.806"; gene_name "RIPPLY3"; xloc "XLOC_000741"; ref_gene_id "ENSBTAG00000051916"; cmp_ref "ENSBTAT00000100374"; class_code "="; tss_id "TSS1337";
1	StringTie	transcript	149258964	149269727	.	+	.	transcript_id "ENSBTAT00000078516"; gene_id "MSTRG.806"; gene_name "RIPPLY3"; xloc "XLOC_000741"; ref_gene_id "ENSBTAG00000051916"; cmp_ref "ENSBTAT00000078516"; class_code "="; tss_id "TSS1337";
1	StringTie	transcript	149317377	149437892	.	+	.	transcript_id "ENSBTAT00000104757"; gene_id "MSTRG.809"; gene_name "TTC3"; xloc "XLOC_000742"; ref_gene_id "ENSBTAG00000008167"; cmp_ref "ENSBTAT00000104757"; class_code "="; tss_id "TSS1338";
1	StringTie	transcript	149317992	149362515	.	+	.	transcript_id "ENSBTAT00000116938"; gene_id "MSTRG.809"; gene_name "TTC3"; xloc "XLOC_000742"; ref_gene_id "ENSBTAG00000008167"; cmp_ref "ENSBTAT00000116938"; class_code "="; tss_id "TSS1339";
1	StringTie	transcript	149318030	149437892	.	+	.	transcript_id "ENSBTAT00000086517"; gene_id "MSTRG.809"; gene_name "TTC3"; xloc "XLOC_000742"; ref_gene_id "ENSBTAG00000008167"; cmp_ref "ENSBTAT00000086517"; class_code "="; tss_id "TSS1339";
1	StringTie	transcript	149318039	149343134	.	+	.	transcript_id "ENSBTAT00000135501"; gene_id "MSTRG.809"; gene_name "TTC3"; xloc "XLOC_000742"; ref_gene_id "ENSBTAG00000008167"; cmp_ref "ENSBTAT00000135501"; class_code "="; tss_id "TSS1339";
1	StringTie	transcript	149318048	149437892	.	+	.	transcript_id "ENSBTAT00000050511"; gene_id "MSTRG.809"; gene_name "TTC3"; xloc "XLOC_000742"; ref_gene_id "ENSBTAG00000008167"; cmp_ref "ENSBTAT00000050511"; class_code "="; tss_id "TSS1339";
1	StringTie	transcript	149327804	149437892	.	+	.	transcript_id "ENSBTAT00000123850"; gene_id "MSTRG.809"; gene_name "TTC3"; xloc "XLOC_000742"; ref_gene_id "ENSBTAG00000008167"; cmp_ref "ENSBTAT00000123850"; class_code "="; tss_id "TSS1341";
1	StringTie	transcript	149327874	149343755	.	+	.	transcript_id "ENSBTAT00000103832"; gene_id "MSTRG.809"; gene_name "TTC3"; xloc "XLOC_000742"; ref_gene_id "ENSBTAG00000008167"; contained_in "MSTRG.809.20"; cmp_ref "ENSBTAT00000103832"; class_code "="; tss_id "TSS1341";
1	StringTie	transcript	149328087	149437892	.	+	.	transcript_id "ENSBTAT00000104273"; gene_id "MSTRG.809"; gene_name "TTC3"; xloc "XLOC_000742"; ref_gene_id "ENSBTAG00000008167"; cmp_ref "ENSBTAT00000104273"; class_code "="; tss_id "TSS1342";
1	StringTie	transcript	149330730	149437892	.	+	.	transcript_id "ENSBTAT00000129811"; gene_id "MSTRG.809"; gene_name "TTC3"; xloc "XLOC_000742"; ref_gene_id "ENSBTAG00000008167"; cmp_ref "ENSBTAT00000129811"; class_code "="; tss_id "TSS1343";
1	ensembl	transcript	149496191	149516886	.	+	.	transcript_id "ENSBTAT00000123548"; gene_id "ENSBTAG00000061161"; gene_name "ENSBTAG00000061161"; xloc "XLOC_000743"; ref_gene_id "ENSBTAG00000061161"; cmp_ref "ENSBTAT00000123548"; class_code "="; tss_id "TSS1346";
1	StringTie	transcript	149530770	149540708	.	+	.	transcript_id "ENSBTAT00000097959"; gene_id "MSTRG.811"; gene_name "ENSBTAG00000059094"; xloc "XLOC_000744"; ref_gene_id "ENSBTAG00000059094"; cmp_ref "ENSBTAT00000097959"; class_code "="; tss_id "TSS1347";
1	StringTie	transcript	149530936	149540708	.	+	.	transcript_id "ENSBTAT00000123478"; gene_id "MSTRG.811"; gene_name "ENSBTAG00000059094"; xloc "XLOC_000744"; ref_gene_id "ENSBTAG00000059094"; cmp_ref "ENSBTAT00000123478"; class_code "="; tss_id "TSS1348";
1	StringTie	transcript	149530974	149536732	.	+	.	transcript_id "ENSBTAT00000104242"; gene_id "MSTRG.811"; gene_name "ENSBTAG00000059094"; xloc "XLOC_000744"; ref_gene_id "ENSBTAG00000059094"; cmp_ref "ENSBTAT00000104242"; class_code "="; tss_id "TSS1348";
1	StringTie	transcript	149531297	149548310	.	+	.	transcript_id "ENSBTAT00000133503"; gene_id "MSTRG.811"; gene_name "ENSBTAG00000059094"; xloc "XLOC_000744"; ref_gene_id "ENSBTAG00000059094"; cmp_ref "ENSBTAT00000133503"; class_code "="; tss_id "TSS1349";
1	StringTie	transcript	149581869	149711677	.	+	.	transcript_id "ENSBTAT00000095823"; gene_id "MSTRG.811"; gene_name "DYRK1A"; xloc "XLOC_000744"; ref_gene_id "ENSBTAG00000001771"; cmp_ref "ENSBTAT00000095823"; class_code "="; tss_id "TSS1351";
1	StringTie	transcript	149584979	149711677	.	+	.	transcript_id "ENSBTAT00000072702"; gene_id "MSTRG.811"; gene_name "DYRK1A"; xloc "XLOC_000744"; ref_gene_id "ENSBTAG00000001771"; cmp_ref "ENSBTAT00000072702"; class_code "="; tss_id "TSS1352";
1	StringTie	transcript	149617410	149711677	.	+	.	transcript_id "ENSBTAT00000002319"; gene_id "MSTRG.811"; gene_name "DYRK1A"; xloc "XLOC_000744"; ref_gene_id "ENSBTAG00000001771"; cmp_ref "ENSBTAT00000002319"; class_code "="; tss_id "TSS1355";
1	ensembl	transcript	149712800	149733301	.	+	.	transcript_id "ENSBTAT00000091180"; gene_id "ENSBTAG00000068265"; gene_name "ENSBTAG00000068265"; xloc "XLOC_000745"; ref_gene_id "ENSBTAG00000068265"; cmp_ref "ENSBTAT00000091180"; class_code "="; tss_id "TSS1357";
1	ensembl	transcript	149712915	149725647	.	+	.	transcript_id "ENSBTAT00000118475"; gene_id "ENSBTAG00000068265"; gene_name "ENSBTAG00000068265"; xloc "XLOC_000745"; ref_gene_id "ENSBTAG00000068265"; cmp_ref "ENSBTAT00000118475"; class_code "="; tss_id "TSS1358";
1	ensembl	transcript	149712949	149733301	.	+	.	transcript_id "ENSBTAT00000113695"; gene_id "ENSBTAG00000068265"; gene_name "ENSBTAG00000068265"; xloc "XLOC_000745"; ref_gene_id "ENSBTAG00000068265"; cmp_ref "ENSBTAT00000113695"; class_code "="; tss_id "TSS1358";
1	ensembl	transcript	149713054	149726349	.	+	.	transcript_id "ENSBTAT00000104041"; gene_id "ENSBTAG00000068265"; gene_name "ENSBTAG00000068265"; xloc "XLOC_000745"; ref_gene_id "ENSBTAG00000068265"; cmp_ref "ENSBTAT00000104041"; class_code "="; tss_id "TSS1359";
1	ensembl	transcript	149713099	149722959	.	+	.	transcript_id "ENSBTAT00000131165"; gene_id "ENSBTAG00000068265"; gene_name "ENSBTAG00000068265"; xloc "XLOC_000745"; ref_gene_id "ENSBTAG00000068265"; cmp_ref "ENSBTAT00000131165"; class_code "="; tss_id "TSS1359";
1	ensembl	transcript	149714573	149729770	.	+	.	transcript_id "ENSBTAT00000100903"; gene_id "ENSBTAG00000068265"; gene_name "ENSBTAG00000068265"; xloc "XLOC_000745"; ref_gene_id "ENSBTAG00000068265"; cmp_ref "ENSBTAT00000100903"; class_code "="; tss_id "TSS1360";
1	ensembl	transcript	149729585	149733215	.	+	.	transcript_id "ENSBTAT00000129468"; gene_id "ENSBTAG00000068265"; gene_name "ENSBTAG00000068265"; xloc "XLOC_000745"; ref_gene_id "ENSBTAG00000068265"; cmp_ref "ENSBTAT00000129468"; class_code "="; tss_id "TSS1361";
1	ensembl	transcript	150542078	150598040	.	+	.	transcript_id "ENSBTAT00000119417"; gene_id "ENSBTAG00000000973"; gene_name "KCNJ15"; xloc "XLOC_000746"; ref_gene_id "ENSBTAG00000000973"; cmp_ref "ENSBTAT00000119417"; class_code "="; tss_id "TSS1362";
1	ensembl	transcript	150567228	150598040	.	+	.	transcript_id "ENSBTAT00000097723"; gene_id "ENSBTAG00000000973"; gene_name "KCNJ15"; xloc "XLOC_000746"; ref_gene_id "ENSBTAG00000000973"; cmp_ref "ENSBTAT00000097723"; class_code "="; tss_id "TSS1363";
1	ensembl	transcript	150567239	150598040	.	+	.	transcript_id "ENSBTAT00000099843"; gene_id "ENSBTAG00000000973"; gene_name "KCNJ15"; xloc "XLOC_000746"; ref_gene_id "ENSBTAG00000000973"; cmp_ref "ENSBTAT00000099843"; class_code "="; tss_id "TSS1363";
1	ensembl	transcript	150567239	150598040	.	+	.	transcript_id "ENSBTAT00000097304"; gene_id "ENSBTAG00000000973"; gene_name "KCNJ15"; xloc "XLOC_000746"; ref_gene_id "ENSBTAG00000000973"; cmp_ref "ENSBTAT00000097304"; class_code "="; tss_id "TSS1363";
1	ensembl	transcript	150578068	150598040	.	+	.	transcript_id "ENSBTAT00000092763"; gene_id "ENSBTAG00000000973"; gene_name "KCNJ15"; xloc "XLOC_000746"; ref_gene_id "ENSBTAG00000000973"; cmp_ref "ENSBTAT00000092763"; class_code "="; tss_id "TSS1364";
1	ensembl	transcript	150578145	150598040	.	+	.	transcript_id "ENSBTAT00000130855"; gene_id "ENSBTAG00000000973"; gene_name "KCNJ15"; xloc "XLOC_000746"; ref_gene_id "ENSBTAG00000000973"; cmp_ref "ENSBTAT00000130855"; class_code "="; tss_id "TSS1364";
1	ensembl	transcript	150579105	150598040	.	+	.	transcript_id "ENSBTAT00000001288"; gene_id "ENSBTAG00000000973"; gene_name "KCNJ15"; xloc "XLOC_000746"; ref_gene_id "ENSBTAG00000000973"; cmp_ref "ENSBTAT00000001288"; class_code "="; tss_id "TSS1365";
1	ensembl	transcript	150589297	150598040	.	+	.	transcript_id "ENSBTAT00000109334"; gene_id "ENSBTAG00000000973"; gene_name "KCNJ15"; xloc "XLOC_000746"; ref_gene_id "ENSBTAG00000000973"; cmp_ref "ENSBTAT00000109334"; class_code "="; tss_id "TSS1366";
1	ensembl	transcript	150590804	150598040	.	+	.	transcript_id "ENSBTAT00000127775"; gene_id "ENSBTAG00000000973"; gene_name "KCNJ15"; xloc "XLOC_000746"; ref_gene_id "ENSBTAG00000000973"; cmp_ref "ENSBTAT00000127775"; class_code "="; tss_id "TSS1367";
1	ensembl	transcript	150592042	150598040	.	+	.	transcript_id "ENSBTAT00000132899"; gene_id "ENSBTAG00000000973"; gene_name "KCNJ15"; xloc "XLOC_000746"; ref_gene_id "ENSBTAG00000000973"; cmp_ref "ENSBTAT00000132899"; class_code "="; tss_id "TSS1368";
1	StringTie	transcript	151114306	151124983	.	+	.	transcript_id "ENSBTAT00000095432"; gene_id "MSTRG.815"; gene_name "ENSBTAG00000062375"; xloc "XLOC_000747"; ref_gene_id "ENSBTAG00000062375"; cmp_ref "ENSBTAT00000095432"; class_code "="; tss_id "TSS1369";
1	StringTie	transcript	151158747	151181633	.	+	.	transcript_id "ENSBTAT00000074510"; gene_id "MSTRG.818"; gene_name "ETS2"; xloc "XLOC_000749"; ref_gene_id "ENSBTAG00000009214"; cmp_ref "ENSBTAT00000074510"; class_code "="; tss_id "TSS1371";
1	StringTie	transcript	151170815	151181633	.	+	.	transcript_id "ENSBTAT00000012144"; gene_id "MSTRG.818"; gene_name "ETS2"; xloc "XLOC_000749"; ref_gene_id "ENSBTAG00000009214"; cmp_ref "ENSBTAT00000012144"; class_code "="; tss_id "TSS1373";
1	ensembl	transcript	151414331	151417519	.	+	.	transcript_id "ENSBTAT00000124612"; gene_id "ENSBTAG00000068976"; gene_name "ENSBTAG00000068976"; xloc "XLOC_000750"; ref_gene_id "ENSBTAG00000068976"; cmp_ref "ENSBTAT00000124612"; class_code "="; tss_id "TSS1374";
1	ensembl	transcript	151414337	151417456	.	+	.	transcript_id "ENSBTAT00000097159"; gene_id "ENSBTAG00000068976"; gene_name "ENSBTAG00000068976"; xloc "XLOC_000750"; ref_gene_id "ENSBTAG00000068976"; cmp_ref "ENSBTAT00000097159"; class_code "="; tss_id "TSS1374";
1	ensembl	transcript	151416197	151417519	.	+	.	transcript_id "ENSBTAT00000119741"; gene_id "ENSBTAG00000068976"; gene_name "ENSBTAG00000068976"; xloc "XLOC_000750"; ref_gene_id "ENSBTAG00000068976"; cmp_ref "ENSBTAT00000119741"; class_code "="; tss_id "TSS1375";
1	ensembl	transcript	151435535	151438130	.	+	.	transcript_id "ENSBTAT00000114895"; gene_id "ENSBTAG00000066978"; gene_name "ENSBTAG00000066978"; xloc "XLOC_000751"; ref_gene_id "ENSBTAG00000066978"; cmp_ref "ENSBTAT00000114895"; class_code "="; tss_id "TSS1376";
1	StringTie	transcript	151476132	151562593	.	+	.	transcript_id "ENSBTAT00000086493"; gene_id "MSTRG.820"; gene_name "PIK3R4"; xloc "XLOC_000752"; ref_gene_id "ENSBTAG00000020787"; cmp_ref "ENSBTAT00000086493"; class_code "="; tss_id "TSS1377";
1	StringTie	transcript	151476132	151562593	.	+	.	transcript_id "ENSBTAT00000027702"; gene_id "MSTRG.820"; gene_name "PIK3R4"; xloc "XLOC_000752"; ref_gene_id "ENSBTAG00000020787"; cmp_ref "ENSBTAT00000027702"; class_code "="; tss_id "TSS1377";
1	ensembl	transcript	152201032	152217303	.	+	.	transcript_id "ENSBTAT00000097536"; gene_id "ENSBTAG00000062596"; gene_name "ENSBTAG00000062596"; xloc "XLOC_000753"; ref_gene_id "ENSBTAG00000062596"; cmp_ref "ENSBTAT00000097536"; class_code "="; tss_id "TSS1378";
1	ensembl	transcript	152201107	152217303	.	+	.	transcript_id "ENSBTAT00000119199"; gene_id "ENSBTAG00000062596"; gene_name "ENSBTAG00000062596"; xloc "XLOC_000753"; ref_gene_id "ENSBTAG00000062596"; cmp_ref "ENSBTAT00000119199"; class_code "="; tss_id "TSS1378";
1	ensembl	transcript	152201217	152217303	.	+	.	transcript_id "ENSBTAT00000109716"; gene_id "ENSBTAG00000062596"; gene_name "ENSBTAG00000062596"; xloc "XLOC_000753"; ref_gene_id "ENSBTAG00000062596"; cmp_ref "ENSBTAT00000109716"; class_code "="; tss_id "TSS1379";
1	ensembl	transcript	152201224	152227792	.	+	.	transcript_id "ENSBTAT00000122023"; gene_id "ENSBTAG00000062596"; gene_name "ENSBTAG00000062596"; xloc "XLOC_000753"; ref_gene_id "ENSBTAG00000062596"; cmp_ref "ENSBTAT00000122023"; class_code "="; tss_id "TSS1379";
1	ensembl	transcript	152201684	152229558	.	+	.	transcript_id "ENSBTAT00000089121"; gene_id "ENSBTAG00000062596"; gene_name "ENSBTAG00000062596"; xloc "XLOC_000753"; ref_gene_id "ENSBTAG00000062596"; cmp_ref "ENSBTAT00000089121"; class_code "="; tss_id "TSS1380";
1	StringTie	transcript	152232456	152284372	.	+	.	transcript_id "ENSBTAT00000008495"; gene_id "MSTRG.822"; gene_name "CAPN7"; xloc "XLOC_000754"; ref_gene_id "ENSBTAG00000006479"; cmp_ref "ENSBTAT00000008495"; class_code "="; tss_id "TSS1382";
1	StringTie	transcript	152450642	152463273	.	+	.	transcript_id "ENSBTAT00000025560"; gene_id "MSTRG.827"; gene_name "EAF1"; xloc "XLOC_000756"; ref_gene_id "ENSBTAG00000019202"; cmp_ref "ENSBTAT00000025560"; class_code "="; tss_id "TSS1385";
1	StringTie	transcript	152450829	152463273	.	+	.	transcript_id "ENSBTAT00000118955"; gene_id "MSTRG.827"; gene_name "EAF1"; xloc "XLOC_000756"; ref_gene_id "ENSBTAG00000019202"; cmp_ref "ENSBTAT00000118955"; class_code "="; tss_id "TSS1386";
1	StringTie	transcript	152637811	152679233	.	+	.	transcript_id "ENSBTAT00000071679"; gene_id "MSTRG.830"; gene_name "BTD"; xloc "XLOC_000757"; ref_gene_id "ENSBTAG00000019129"; cmp_ref "ENSBTAT00000071679"; class_code "="; tss_id "TSS1387";
1	StringTie	transcript	152638136	152666848	.	+	.	transcript_id "ENSBTAT00000134684"; gene_id "MSTRG.830"; gene_name "BTD"; xloc "XLOC_000757"; ref_gene_id "ENSBTAG00000019129"; cmp_ref "ENSBTAT00000134684"; class_code "="; tss_id "TSS1388";
1	StringTie	transcript	152638136	152679233	.	+	.	transcript_id "ENSBTAT00000025464"; gene_id "MSTRG.830"; gene_name "BTD"; xloc "XLOC_000757"; ref_gene_id "ENSBTAG00000019129"; cmp_ref "ENSBTAT00000025464"; class_code "="; tss_id "TSS1388";
1	StringTie	transcript	152638983	152679233	.	+	.	transcript_id "ENSBTAT00000118574"; gene_id "MSTRG.830"; gene_name "BTD"; xloc "XLOC_000757"; ref_gene_id "ENSBTAG00000019129"; cmp_ref "ENSBTAT00000118574"; class_code "="; tss_id "TSS1389";
1	ensembl	transcript	152991090	153002685	.	+	.	transcript_id "ENSBTAT00000121058"; gene_id "ENSBTAG00000066587"; gene_name "ENSBTAG00000066587"; xloc "XLOC_000761"; ref_gene_id "ENSBTAG00000066587"; cmp_ref "ENSBTAT00000121058"; class_code "="; tss_id "TSS1394";
1	StringTie	transcript	153179306	153226107	.	+	.	transcript_id "ENSBTAT00000010847"; gene_id "MSTRG.836"; gene_name "GALNT15"; xloc "XLOC_000763"; ref_gene_id "ENSBTAG00000008240"; cmp_ref "ENSBTAT00000010847"; class_code "="; tss_id "TSS1396";
1	StringTie	transcript	153274504	153318616	.	+	.	transcript_id "ENSBTAT00000097695"; gene_id "MSTRG.838"; gene_name "OXNAD1"; xloc "XLOC_000764"; ref_gene_id "ENSBTAG00000004891"; contained_in "MSTRG.838.1"; cmp_ref "ENSBTAT00000097695"; class_code "="; tss_id "TSS1399";
1	StringTie	transcript	153274504	153318616	.	+	.	transcript_id "ENSBTAT00000006434"; gene_id "MSTRG.838"; gene_name "OXNAD1"; xloc "XLOC_000764"; ref_gene_id "ENSBTAG00000004891"; contained_in "MSTRG.838.4"; cmp_ref "ENSBTAT00000006434"; class_code "="; tss_id "TSS1399";
1	ensembl	transcript	153561759	153566578	.	+	.	transcript_id "ENSBTAT00000121907"; gene_id "ENSBTAG00000069058"; gene_name "ENSBTAG00000069058"; xloc "XLOC_000765"; ref_gene_id "ENSBTAG00000069058"; cmp_ref "ENSBTAT00000121907"; class_code "="; tss_id "TSS1402";
1	ensembl	transcript	153561777	153564416	.	+	.	transcript_id "ENSBTAT00000106493"; gene_id "ENSBTAG00000069058"; gene_name "ENSBTAG00000069058"; xloc "XLOC_000765"; ref_gene_id "ENSBTAG00000069058"; cmp_ref "ENSBTAT00000106493"; class_code "="; tss_id "TSS1402";
1	ensembl	transcript	153562211	153564416	.	+	.	transcript_id "ENSBTAT00000116698"; gene_id "ENSBTAG00000069058"; gene_name "ENSBTAG00000069058"; xloc "XLOC_000765"; ref_gene_id "ENSBTAG00000069058"; cmp_ref "ENSBTAT00000116698"; class_code "="; tss_id "TSS1403";
1	ensembl	transcript	153836423	153840126	.	+	.	transcript_id "ENSBTAT00000088865"; gene_id "ENSBTAG00000068481"; gene_name "ENSBTAG00000068481"; xloc "XLOC_000766"; ref_gene_id "ENSBTAG00000068481"; cmp_ref "ENSBTAT00000088865"; class_code "="; tss_id "TSS1404";
1	ensembl	transcript	153836423	153840126	.	+	.	transcript_id "ENSBTAT00000088566"; gene_id "ENSBTAG00000068481"; gene_name "ENSBTAG00000068481"; xloc "XLOC_000766"; ref_gene_id "ENSBTAG00000068481"; cmp_ref "ENSBTAT00000088566"; class_code "="; tss_id "TSS1404";
1	StringTie	transcript	153881897	154096550	.	+	.	transcript_id "ENSBTAT00000013117"; gene_id "MSTRG.841"; gene_name "PLCL2"; xloc "XLOC_000767"; ref_gene_id "ENSBTAG00000009942"; contained_in "MSTRG.841.3"; cmp_ref "ENSBTAT00000013117"; class_code "="; tss_id "TSS1407";
1	StringTie	transcript	153887381	154096550	.	+	.	transcript_id "ENSBTAT00000134154"; gene_id "MSTRG.841"; gene_name "PLCL2"; xloc "XLOC_000767"; ref_gene_id "ENSBTAG00000009942"; cmp_ref "ENSBTAT00000134154"; class_code "="; tss_id "TSS1408";
1	StringTie	transcript	153950485	154096550	.	+	.	transcript_id "ENSBTAT00000090713"; gene_id "MSTRG.841"; gene_name "PLCL2"; xloc "XLOC_000767"; ref_gene_id "ENSBTAG00000009942"; cmp_ref "ENSBTAT00000090713"; class_code "="; tss_id "TSS1409";
1	StringTie	transcript	153995586	154096550	.	+	.	transcript_id "ENSBTAT00000093146"; gene_id "MSTRG.841"; gene_name "PLCL2"; xloc "XLOC_000767"; ref_gene_id "ENSBTAG00000009942"; cmp_ref "ENSBTAT00000093146"; class_code "="; tss_id "TSS1410";
1	StringTie	transcript	153995611	154096550	.	+	.	transcript_id "ENSBTAT00000102999"; gene_id "MSTRG.841"; gene_name "PLCL2"; xloc "XLOC_000767"; ref_gene_id "ENSBTAG00000009942"; cmp_ref "ENSBTAT00000102999"; class_code "="; tss_id "TSS1410";
1	StringTie	transcript	154001142	154096550	.	+	.	transcript_id "ENSBTAT00000104376"; gene_id "MSTRG.841"; gene_name "PLCL2"; xloc "XLOC_000767"; ref_gene_id "ENSBTAG00000009942"; cmp_ref "ENSBTAT00000104376"; class_code "="; tss_id "TSS1411";
1	StringTie	transcript	153928314	154082331	.	+	.	transcript_id "ENSBTAT00000114557"; gene_id "MSTRG.842"; gene_name "ENSBTAG00000063737"; xloc "XLOC_000768"; ref_gene_id "ENSBTAG00000063737"; cmp_ref "ENSBTAT00000114557"; class_code "="; tss_id "TSS1412";
1	ensembl	transcript	154957254	154961262	.	+	.	transcript_id "ENSBTAT00000109161"; gene_id "ENSBTAG00000063931"; gene_name "ENSBTAG00000063931"; xloc "XLOC_000770"; ref_gene_id "ENSBTAG00000063931"; cmp_ref "ENSBTAT00000109161"; class_code "="; tss_id "TSS1414";
1	ensembl	transcript	155020898	155036815	.	+	.	transcript_id "ENSBTAT00000121921"; gene_id "ENSBTAG00000057666"; gene_name "ENSBTAG00000057666"; xloc "XLOC_000771"; ref_gene_id "ENSBTAG00000057666"; cmp_ref "ENSBTAT00000121921"; class_code "="; tss_id "TSS1415";
1	ensembl	transcript	155020898	155036815	.	+	.	transcript_id "ENSBTAT00000101489"; gene_id "ENSBTAG00000057666"; gene_name "ENSBTAG00000057666"; xloc "XLOC_000771"; ref_gene_id "ENSBTAG00000057666"; cmp_ref "ENSBTAT00000101489"; class_code "="; tss_id "TSS1415";
1	ensembl	transcript	155020920	155036815	.	+	.	transcript_id "ENSBTAT00000095469"; gene_id "ENSBTAG00000057666"; gene_name "ENSBTAG00000057666"; xloc "XLOC_000771"; ref_gene_id "ENSBTAG00000057666"; cmp_ref "ENSBTAT00000095469"; class_code "="; tss_id "TSS1415";
1	ensembl	transcript	155020982	155036815	.	+	.	transcript_id "ENSBTAT00000102601"; gene_id "ENSBTAG00000057666"; gene_name "ENSBTAG00000057666"; xloc "XLOC_000771"; ref_gene_id "ENSBTAG00000057666"; cmp_ref "ENSBTAT00000102601"; class_code "="; tss_id "TSS1415";
1	ensembl	transcript	155021356	155036815	.	+	.	transcript_id "ENSBTAT00000093621"; gene_id "ENSBTAG00000057666"; gene_name "ENSBTAG00000057666"; xloc "XLOC_000771"; ref_gene_id "ENSBTAG00000057666"; cmp_ref "ENSBTAT00000093621"; class_code "="; tss_id "TSS1416";
1	ensembl	transcript	155042186	155047410	.	+	.	transcript_id "ENSBTAT00000108863"; gene_id "ENSBTAG00000069983"; gene_name "ENSBTAG00000069983"; xloc "XLOC_000772"; ref_gene_id "ENSBTAG00000069983"; cmp_ref "ENSBTAT00000108863"; class_code "="; tss_id "TSS1417";
1	StringTie	transcript	156340298	156842780	.	+	.	transcript_id "ENSBTAT00000017003"; gene_id "MSTRG.846"; gene_name "KCNH8"; xloc "XLOC_000773"; ref_gene_id "ENSBTAG00000012798"; cmp_ref "ENSBTAT00000017003"; class_code "="; tss_id "TSS1418";
1	ensembl	transcript	156845072	156848218	.	+	.	transcript_id "ENSBTAT00000123256"; gene_id "ENSBTAG00000068359"; gene_name "ENSBTAG00000068359"; xloc "XLOC_000775"; ref_gene_id "ENSBTAG00000068359"; cmp_ref "ENSBTAT00000123256"; class_code "="; tss_id "TSS1420";
1	ensembl	transcript	156866679	156875600	.	+	.	transcript_id "ENSBTAT00000072371"; gene_id "ENSBTAG00000053945"; gene_name "ENSBTAG00000053945"; xloc "XLOC_000776"; ref_gene_id "ENSBTAG00000053945"; cmp_ref "ENSBTAT00000072371"; class_code "="; tss_id "TSS1421";
1	StringTie	transcript	157217981	157232252	.	+	.	transcript_id "ENSBTAT00000064563"; gene_id "MSTRG.851"; gene_name "RAB5A"; xloc "XLOC_000777"; ref_gene_id "ENSBTAG00000046385"; cmp_ref "ENSBTAT00000064563"; class_code "="; tss_id "TSS1425";
1	StringTie	transcript	157277360	157375252	.	+	.	transcript_id "ENSBTAT00000075969"; gene_id "MSTRG.853"; gene_name "KAT2B"; xloc "XLOC_000778"; ref_gene_id "ENSBTAG00000000746"; cmp_ref "ENSBTAT00000075969"; class_code "="; tss_id "TSS1426";
1	StringTie	transcript	157277360	157376228	.	+	.	transcript_id "ENSBTAT00000080194"; gene_id "MSTRG.853"; gene_name "KAT2B"; xloc "XLOC_000778"; ref_gene_id "ENSBTAG00000000746"; cmp_ref "ENSBTAT00000080194"; class_code "="; tss_id "TSS1426";
1	StringTie	transcript	157277360	157376228	.	+	.	transcript_id "ENSBTAT00000071193"; gene_id "MSTRG.853"; gene_name "KAT2B"; xloc "XLOC_000778"; ref_gene_id "ENSBTAG00000000746"; cmp_ref "ENSBTAT00000071193"; class_code "="; tss_id "TSS1426";
1	StringTie	transcript	157290293	157376228	.	+	.	transcript_id "ENSBTAT00000077399"; gene_id "MSTRG.853"; gene_name "KAT2B"; xloc "XLOC_000778"; ref_gene_id "ENSBTAG00000000746"; cmp_ref "ENSBTAT00000077399"; class_code "="; tss_id "TSS1428";
1	ensembl	transcript	157730202	157743973	.	+	.	transcript_id "ENSBTAT00000024453"; gene_id "ENSBTAG00000051758"; gene_name "ENSBTAG00000051758"; xloc "XLOC_000780"; ref_gene_id "ENSBTAG00000051758"; cmp_ref "ENSBTAT00000024453"; class_code "="; tss_id "TSS1432";
1	ensembl	transcript	157730340	157746026	.	+	.	transcript_id "ENSBTAT00000038997"; gene_id "ENSBTAG00000051758"; gene_name "ENSBTAG00000051758"; xloc "XLOC_000780"; ref_gene_id "ENSBTAG00000051758"; cmp_ref "ENSBTAT00000038997"; class_code "="; tss_id "TSS1433";
1	ensembl	transcript	157730384	157744480	.	+	.	transcript_id "ENSBTAT00000014388"; gene_id "ENSBTAG00000051758"; gene_name "ENSBTAG00000051758"; xloc "XLOC_000780"; ref_gene_id "ENSBTAG00000051758"; cmp_ref "ENSBTAT00000014388"; class_code "="; tss_id "TSS1433";
1	ensembl	transcript	157750846	157763228	.	+	.	transcript_id "ENSBTAT00000093022"; gene_id "ENSBTAG00000040393"; gene_name "ENSBTAG00000040393"; xloc "XLOC_000781"; ref_gene_id "ENSBTAG00000040393"; cmp_ref "ENSBTAT00000093022"; class_code "="; tss_id "TSS1434";
1	ensembl	transcript	158031112	158031903	.	+	.	transcript_id "ENSBTAT00000086397"; gene_id "ENSBTAG00000053325"; gene_name "ENSBTAG00000053325"; xloc "XLOC_000782"; ref_gene_id "ENSBTAG00000053325"; cmp_ref "ENSBTAT00000086397"; class_code "="; tss_id "TSS1435";
1	ensembl	transcript	158070436	158077826	.	+	.	transcript_id "ENSBTAT00000052461"; gene_id "ENSBTAG00000037965"; gene_name "ZSCAN23"; xloc "XLOC_000784"; ref_gene_id "ENSBTAG00000037965"; cmp_ref "ENSBTAT00000052461"; class_code "="; tss_id "TSS1437";
1	ensembl	transcript	158390488	158412843	.	+	.	transcript_id "ENSBTAT00000111493"; gene_id "ENSBTAG00000049541"; gene_name "ASMT"; xloc "XLOC_000785"; ref_gene_id "ENSBTAG00000049541"; cmp_ref "ENSBTAT00000111493"; class_code "="; tss_id "TSS1438";
1	ensembl	transcript	158390488	158415806	.	+	.	transcript_id "ENSBTAT00000112411"; gene_id "ENSBTAG00000049541"; gene_name "ASMT"; xloc "XLOC_000785"; ref_gene_id "ENSBTAG00000049541"; cmp_ref "ENSBTAT00000112411"; class_code "="; tss_id "TSS1438";
1	ensembl	transcript	158390488	158415806	.	+	.	transcript_id "ENSBTAT00000067824"; gene_id "ENSBTAG00000049541"; gene_name "ASMT"; xloc "XLOC_000785"; ref_gene_id "ENSBTAG00000049541"; cmp_ref "ENSBTAT00000067824"; class_code "="; tss_id "TSS1438";
1	ensembl	transcript	158436086	158444060	.	+	.	transcript_id "ENSBTAT00000103283"; gene_id "ENSBTAG00000059893"; gene_name "ENSBTAG00000059893"; xloc "XLOC_000786"; ref_gene_id "ENSBTAG00000059893"; cmp_ref "ENSBTAT00000103283"; class_code "="; tss_id "TSS1439";
1	ensembl	transcript	158436324	158444060	.	+	.	transcript_id "ENSBTAT00000120004"; gene_id "ENSBTAG00000059893"; gene_name "ENSBTAG00000059893"; xloc "XLOC_000786"; ref_gene_id "ENSBTAG00000059893"; cmp_ref "ENSBTAT00000120004"; class_code "="; tss_id "TSS1440";
1	ensembl	transcript	158438572	158519753	.	+	.	transcript_id "ENSBTAT00000133591"; gene_id "ENSBTAG00000059893"; gene_name "ENSBTAG00000059893"; xloc "XLOC_000786"; ref_gene_id "ENSBTAG00000059893"; cmp_ref "ENSBTAT00000133591"; class_code "="; tss_id "TSS1441";
1	ensembl	transcript	158441913	158444060	.	+	.	transcript_id "ENSBTAT00000130378"; gene_id "ENSBTAG00000059893"; gene_name "ENSBTAG00000059893"; xloc "XLOC_000786"; ref_gene_id "ENSBTAG00000059893"; cmp_ref "ENSBTAT00000130378"; class_code "="; tss_id "TSS1442";
1	ensembl	transcript	158496038	158520090	.	+	.	transcript_id "ENSBTAT00000119687"; gene_id "ENSBTAG00000059893"; gene_name "ENSBTAG00000059893"; xloc "XLOC_000786"; ref_gene_id "ENSBTAG00000059893"; cmp_ref "ENSBTAT00000119687"; class_code "="; tss_id "TSS1443";
1	ensembl	transcript	219134	273212	.	-	.	transcript_id "ENSBTAT00000123208"; gene_id "ENSBTAG00000056266"; gene_name "ENSBTAG00000056266"; xloc "XLOC_000787"; ref_gene_id "ENSBTAG00000056266"; cmp_ref "ENSBTAT00000123208"; class_code "="; tss_id "TSS1444";
1	ensembl	transcript	240031	273315	.	-	.	transcript_id "ENSBTAT00000109680"; gene_id "ENSBTAG00000056266"; gene_name "ENSBTAG00000056266"; xloc "XLOC_000787"; ref_gene_id "ENSBTAG00000056266"; cmp_ref "ENSBTAT00000109680"; class_code "="; tss_id "TSS1445";
1	ensembl	transcript	240311	273315	.	-	.	transcript_id "ENSBTAT00000124972"; gene_id "ENSBTAG00000056266"; gene_name "ENSBTAG00000056266"; xloc "XLOC_000787"; ref_gene_id "ENSBTAG00000056266"; cmp_ref "ENSBTAT00000124972"; class_code "="; tss_id "TSS1445";
1	ensembl	transcript	241240	268783	.	-	.	transcript_id "ENSBTAT00000095140"; gene_id "ENSBTAG00000056266"; gene_name "ENSBTAG00000056266"; xloc "XLOC_000787"; ref_gene_id "ENSBTAG00000056266"; cmp_ref "ENSBTAT00000095140"; class_code "="; tss_id "TSS1446";
1	ensembl	transcript	342201	363635	.	-	.	transcript_id "ENSBTAT00000008737"; gene_id "ENSBTAG00000006648"; gene_name "ENSBTAG00000006648"; xloc "XLOC_000788"; ref_gene_id "ENSBTAG00000006648"; cmp_ref "ENSBTAT00000008737"; class_code "="; tss_id "TSS1447";
1	ensembl	transcript	457824	468605	.	-	.	transcript_id "ENSBTAT00000096830"; gene_id "ENSBTAG00000066136"; gene_name "ENSBTAG00000066136"; xloc "XLOC_000789"; ref_gene_id "ENSBTAG00000066136"; cmp_ref "ENSBTAT00000096830"; class_code "="; tss_id "TSS1448";
1	ensembl	transcript	764985	821044	.	-	.	transcript_id "ENSBTAT00000087553"; gene_id "ENSBTAG00000001753"; gene_name "ENSBTAG00000001753"; xloc "XLOC_000790"; ref_gene_id "ENSBTAG00000001753"; cmp_ref "ENSBTAT00000087553"; class_code "="; tss_id "TSS1449";
1	ensembl	transcript	764985	821044	.	-	.	transcript_id "ENSBTAT00000078601"; gene_id "ENSBTAG00000001753"; gene_name "ENSBTAG00000001753"; xloc "XLOC_000790"; ref_gene_id "ENSBTAG00000001753"; cmp_ref "ENSBTAT00000078601"; class_code "="; tss_id "TSS1449";
1	ensembl	transcript	764985	821044	.	-	.	transcript_id "ENSBTAT00000002299"; gene_id "ENSBTAG00000001753"; gene_name "ENSBTAG00000001753"; xloc "XLOC_000790"; ref_gene_id "ENSBTAG00000001753"; cmp_ref "ENSBTAT00000002299"; class_code "="; tss_id "TSS1449";
1	StringTie	transcript	1102887	1118509	.	-	.	transcript_id "ENSBTAT00000015319"; gene_id "MSTRG.3"; gene_name "SMIM11"; xloc "XLOC_000793"; ref_gene_id "ENSBTAG00000011528"; cmp_ref "ENSBTAT00000015319"; class_code "="; tss_id "TSS1452";
1	StringTie	transcript	1102887	1118774	.	-	.	transcript_id "ENSBTAT00000094308"; gene_id "MSTRG.3"; gene_name "SMIM11"; xloc "XLOC_000793"; ref_gene_id "ENSBTAG00000011528"; cmp_ref "ENSBTAT00000094308"; class_code "="; tss_id "TSS1453";
1	StringTie	transcript	1113260	1118509	.	-	.	transcript_id "ENSBTAT00000102335"; gene_id "MSTRG.3"; gene_name "ENSBTAG00000065960"; xloc "XLOC_000793"; ref_gene_id "ENSBTAG00000065960"; contained_in "MSTRG.3.5"; cmp_ref "ENSBTAT00000102335"; class_code "="; tss_id "TSS1452";
1	ensembl	transcript	1123943	1131748	.	-	.	transcript_id "ENSBTAT00000037245"; gene_id "ENSBTAG00000026260"; gene_name "KCNE2"; xloc "XLOC_000794"; ref_gene_id "ENSBTAG00000026260"; cmp_ref "ENSBTAT00000037245"; class_code "="; tss_id "TSS1454";
1	ensembl	transcript	1303690	1385673	.	-	.	transcript_id "ENSBTAT00000090519"; gene_id "ENSBTAG00000058119"; gene_name "ENSBTAG00000058119"; xloc "XLOC_000795"; ref_gene_id "ENSBTAG00000058119"; cmp_ref "ENSBTAT00000090519"; class_code "="; tss_id "TSS1455";
1	ensembl	transcript	1304194	1349338	.	-	.	transcript_id "ENSBTAT00000118993"; gene_id "ENSBTAG00000058119"; gene_name "ENSBTAG00000058119"; xloc "XLOC_000795"; ref_gene_id "ENSBTAG00000058119"; cmp_ref "ENSBTAT00000118993"; class_code "="; tss_id "TSS1456";
1	StringTie	transcript	1390132	1455935	.	-	.	transcript_id "ENSBTAT00000126254"; gene_id "MSTRG.4"; gene_name "MRPS6"; xloc "XLOC_000796"; ref_gene_id "ENSBTAG00000012594"; cmp_ref "ENSBTAT00000126254"; class_code "="; tss_id "TSS1457";
1	StringTie	transcript	1390816	1432871	.	-	.	transcript_id "ENSBTAT00000110316"; gene_id "MSTRG.4"; gene_name "MRPS6"; xloc "XLOC_000796"; ref_gene_id "ENSBTAG00000012594"; contained_in "MSTRG.4.2"; cmp_ref "ENSBTAT00000110316"; class_code "="; tss_id "TSS1458";
1	StringTie	transcript	1390816	1455493	.	-	.	transcript_id "ENSBTAT00000016717"; gene_id "MSTRG.4"; gene_name "MRPS6"; xloc "XLOC_000796"; ref_gene_id "ENSBTAG00000012594"; cmp_ref "ENSBTAT00000016717"; class_code "="; tss_id "TSS1460";
1	StringTie	transcript	1390816	1455935	.	-	.	transcript_id "ENSBTAT00000081747"; gene_id "MSTRG.4"; gene_name "MRPS6"; xloc "XLOC_000796"; ref_gene_id "ENSBTAG00000012594"; cmp_ref "ENSBTAT00000081747"; class_code "="; tss_id "TSS1457";
1	StringTie	transcript	1421597	1467626	.	-	.	transcript_id "ENSBTAT00000117484"; gene_id "MSTRG.4"; gene_name "MRPS6"; xloc "XLOC_000796"; ref_gene_id "ENSBTAG00000012594"; cmp_ref "ENSBTAT00000117484"; class_code "="; tss_id "TSS1461";
1	StringTie	transcript	1665074	1908831	.	-	.	transcript_id "ENSBTAT00000081085"; gene_id "MSTRG.7"; gene_name "ITSN1"; xloc "XLOC_000799"; ref_gene_id "ENSBTAG00000021997"; cmp_ref "ENSBTAT00000081085"; class_code "="; tss_id "TSS1464";
1	StringTie	transcript	1665074	1908831	.	-	.	transcript_id "ENSBTAT00000029333"; gene_id "MSTRG.7"; gene_name "ITSN1"; xloc "XLOC_000799"; ref_gene_id "ENSBTAG00000021997"; cmp_ref "ENSBTAT00000029333"; class_code "="; tss_id "TSS1464";
1	StringTie	transcript	1687346	1908831	.	-	.	transcript_id "ENSBTAT00000119777"; gene_id "MSTRG.7"; gene_name "ITSN1"; xloc "XLOC_000799"; ref_gene_id "ENSBTAG00000021997"; cmp_ref "ENSBTAT00000119777"; class_code "="; tss_id "TSS1464";
1	StringTie	transcript	1695436	1908831	.	-	.	transcript_id "ENSBTAT00000113524"; gene_id "MSTRG.7"; gene_name "ITSN1"; xloc "XLOC_000799"; ref_gene_id "ENSBTAG00000021997"; cmp_ref "ENSBTAT00000113524"; class_code "="; tss_id "TSS1464";
1	StringTie	transcript	1718468	1908831	.	-	.	transcript_id "ENSBTAT00000103977"; gene_id "MSTRG.7"; gene_name "ITSN1"; xloc "XLOC_000799"; ref_gene_id "ENSBTAG00000021997"; cmp_ref "ENSBTAT00000103977"; class_code "="; tss_id "TSS1464";
1	StringTie	transcript	1718468	1908831	.	-	.	transcript_id "ENSBTAT00000065213"; gene_id "MSTRG.7"; gene_name "ITSN1"; xloc "XLOC_000799"; ref_gene_id "ENSBTAG00000021997"; cmp_ref "ENSBTAT00000065213"; class_code "="; tss_id "TSS1464";
1	StringTie	transcript	1736236	1835285	.	-	.	transcript_id "ENSBTAT00000116431"; gene_id "MSTRG.7"; gene_name "ITSN1"; xloc "XLOC_000799"; ref_gene_id "ENSBTAG00000021997"; cmp_ref "ENSBTAT00000116431"; class_code "="; tss_id "TSS1466";
1	StringTie	transcript	1738425	1908831	.	-	.	transcript_id "ENSBTAT00000100507"; gene_id "MSTRG.7"; gene_name "ITSN1"; xloc "XLOC_000799"; ref_gene_id "ENSBTAG00000021997"; cmp_ref "ENSBTAT00000100507"; class_code "="; tss_id "TSS1464";
1	StringTie	transcript	1954163	1985267	.	-	.	transcript_id "ENSBTAT00000011175"; gene_id "MSTRG.11"; gene_name "SON"; xloc "XLOC_000802"; ref_gene_id "ENSBTAG00000008482"; cmp_ref "ENSBTAT00000011175"; class_code "="; tss_id "TSS1470";
1	StringTie	transcript	1954259	1985267	.	-	.	transcript_id "ENSBTAT00000099230"; gene_id "MSTRG.11"; gene_name "SON"; xloc "XLOC_000802"; ref_gene_id "ENSBTAG00000008482"; cmp_ref "ENSBTAT00000099230"; class_code "="; tss_id "TSS1470";
1	StringTie	transcript	1957762	1985267	.	-	.	transcript_id "ENSBTAT00000074871"; gene_id "MSTRG.11"; gene_name "SON"; xloc "XLOC_000802"; ref_gene_id "ENSBTAG00000008482"; contained_in "MSTRG.11.12"; cmp_ref "ENSBTAT00000074871"; class_code "="; tss_id "TSS1470";
1	StringTie	transcript	1967090	1985267	.	-	.	transcript_id "ENSBTAT00000072838"; gene_id "MSTRG.11"; gene_name "SON"; xloc "XLOC_000802"; ref_gene_id "ENSBTAG00000008482"; cmp_ref "ENSBTAT00000072838"; class_code "="; tss_id "TSS1470";
1	StringTie	transcript	1968923	1985267	.	-	.	transcript_id "ENSBTAT00000072752"; gene_id "MSTRG.11"; gene_name "SON"; xloc "XLOC_000802"; ref_gene_id "ENSBTAG00000008482"; cmp_ref "ENSBTAT00000072752"; class_code "="; tss_id "TSS1470";
1	StringTie	transcript	1971475	1985267	.	-	.	transcript_id "ENSBTAT00000082942"; gene_id "MSTRG.11"; gene_name "SON"; xloc "XLOC_000802"; ref_gene_id "ENSBTAG00000008482"; cmp_ref "ENSBTAT00000082942"; class_code "="; tss_id "TSS1470";
1	StringTie	transcript	2097967	2129657	.	-	.	transcript_id "ENSBTAT00000066996"; gene_id "MSTRG.15"; gene_name "IFNGR2"; xloc "XLOC_000804"; ref_gene_id "ENSBTAG00000012899"; cmp_ref "ENSBTAT00000066996"; class_code "="; tss_id "TSS1472";
1	StringTie	transcript	2098176	2122824	.	-	.	transcript_id "ENSBTAT00000080092"; gene_id "MSTRG.15"; gene_name "IFNGR2"; xloc "XLOC_000804"; ref_gene_id "ENSBTAG00000012899"; cmp_ref "ENSBTAT00000080092"; class_code "="; tss_id "TSS1473";
1	StringTie	transcript	2098671	2122220	.	-	.	transcript_id "ENSBTAT00000017147"; gene_id "MSTRG.15"; gene_name "IFNGR2"; xloc "XLOC_000804"; ref_gene_id "ENSBTAG00000012899"; cmp_ref "ENSBTAT00000017147"; class_code "="; tss_id "TSS1474";
1	ensembl	transcript	2130778	2136448	.	-	.	transcript_id "ENSBTAT00000096220"; gene_id "ENSBTAG00000067848"; gene_name "ENSBTAG00000067848"; xloc "XLOC_000805"; ref_gene_id "ENSBTAG00000067848"; cmp_ref "ENSBTAT00000096220"; class_code "="; tss_id "TSS1475";
1	ensembl	transcript	2135217	2136292	.	-	.	transcript_id "ENSBTAT00000111738"; gene_id "ENSBTAG00000067848"; gene_name "ENSBTAG00000067848"; xloc "XLOC_000805"; ref_gene_id "ENSBTAG00000067848"; cmp_ref "ENSBTAT00000111738"; class_code "="; tss_id "TSS1476";
1	ensembl	transcript	2135626	2140507	.	-	.	transcript_id "ENSBTAT00000097796"; gene_id "ENSBTAG00000067848"; gene_name "ENSBTAG00000067848"; xloc "XLOC_000805"; ref_gene_id "ENSBTAG00000067848"; cmp_ref "ENSBTAT00000097796"; class_code "="; tss_id "TSS1477";
1	ensembl	transcript	2165046	2174526	.	-	.	transcript_id "ENSBTAT00000109069"; gene_id "ENSBTAG00000064138"; gene_name "ENSBTAG00000064138"; xloc "XLOC_000806"; ref_gene_id "ENSBTAG00000064138"; cmp_ref "ENSBTAT00000109069"; class_code "="; tss_id "TSS1478";
1	StringTie	transcript	2189896	2218344	.	-	.	transcript_id "ENSBTAT00000093354"; gene_id "MSTRG.16"; gene_name "IFNAR1"; xloc "XLOC_000807"; ref_gene_id "ENSBTAG00000021819"; cmp_ref "ENSBTAT00000093354"; class_code "="; tss_id "TSS1479";
1	StringTie	transcript	2189896	2218344	.	-	.	transcript_id "ENSBTAT00000029080"; gene_id "MSTRG.16"; gene_name "IFNAR1"; xloc "XLOC_000807"; ref_gene_id "ENSBTAG00000021819"; cmp_ref "ENSBTAT00000029080"; class_code "="; tss_id "TSS1479";
1	StringTie	transcript	2242598	2314345	.	-	.	transcript_id "ENSBTAT00000073488"; gene_id "MSTRG.19"; gene_name "IL10RB"; xloc "XLOC_000809"; ref_gene_id "ENSBTAG00000019404"; cmp_ref "ENSBTAT00000073488"; class_code "="; tss_id "TSS1481";
1	StringTie	transcript	2285475	2307874	.	-	.	transcript_id "ENSBTAT00000025852"; gene_id "MSTRG.19"; gene_name "IL10RB"; xloc "XLOC_000809"; ref_gene_id "ENSBTAG00000019404"; cmp_ref "ENSBTAT00000025852"; class_code "="; tss_id "TSS1482";
1	StringTie	transcript	2285475	2314345	.	-	.	transcript_id "ENSBTAT00000078494"; gene_id "MSTRG.19"; gene_name "IL10RB"; xloc "XLOC_000809"; ref_gene_id "ENSBTAG00000019404"; cmp_ref "ENSBTAT00000078494"; class_code "="; tss_id "TSS1481";
1	StringTie	transcript	2315596	2334949	.	-	.	transcript_id "ENSBTAT00000121848"; gene_id "MSTRG.20"; gene_name "IFNAR2"; xloc "XLOC_000810"; ref_gene_id "ENSBTAG00000015212"; cmp_ref "ENSBTAT00000121848"; class_code "="; tss_id "TSS1483";
1	StringTie	transcript	2315596	2350096	.	-	.	transcript_id "ENSBTAT00000020239"; gene_id "MSTRG.20"; gene_name "IFNAR2"; xloc "XLOC_000810"; ref_gene_id "ENSBTAG00000015212"; cmp_ref "ENSBTAT00000020239"; class_code "="; tss_id "TSS1484";
1	StringTie	transcript	2315596	2351328	.	-	.	transcript_id "ENSBTAT00000098394"; gene_id "MSTRG.20"; gene_name "IFNAR2"; xloc "XLOC_000810"; ref_gene_id "ENSBTAG00000015212"; cmp_ref "ENSBTAT00000098394"; class_code "="; tss_id "TSS1485";
1	StringTie	transcript	2316136	2350096	.	-	.	transcript_id "ENSBTAT00000134674"; gene_id "MSTRG.20"; gene_name "IFNAR2"; xloc "XLOC_000810"; ref_gene_id "ENSBTAG00000015212"; cmp_ref "ENSBTAT00000134674"; class_code "="; tss_id "TSS1484";
1	ensembl	transcript	2506482	2509820	.	-	.	transcript_id "ENSBTAT00000095018"; gene_id "ENSBTAG00000054023"; gene_name "ENSBTAG00000054023"; xloc "XLOC_000813"; ref_gene_id "ENSBTAG00000054023"; cmp_ref "ENSBTAT00000095018"; class_code "="; tss_id "TSS1488";
1	ensembl	transcript	2506482	2509820	.	-	.	transcript_id "ENSBTAT00000070902"; gene_id "ENSBTAG00000054023"; gene_name "ENSBTAG00000054023"; xloc "XLOC_000813"; ref_gene_id "ENSBTAG00000054023"; cmp_ref "ENSBTAT00000070902"; class_code "="; tss_id "TSS1488";
[truncated: 73,695 more rows]

## Sheet: Additional_file_2
1	StringTie	transcript	3830482	3832207	.	+	.	transcript_id "MSTRG.29.1"; gene_id "MSTRG.29"; xloc "XLOC_000026"; cmp_ref "ENSBTAT00000032452"; class_code "i"; cmp_ref_gene "ENSBTAG00000018854"; tss_id "TSS49";
[truncated: 3,195 more rows]

## Sheet: Additional_file_3
1	ensembl	transcript	715011	715942	.	+	.	transcript_id "ENSBTAT00000123838"; gene_id "ENSBTAG00000062749"; gene_name "ENSBTAG00000062749"; xloc "XLOC_000004"; ref_gene_id "ENSBTAG00000062749"; cmp_ref "ENSBTAT00000123838"; class_code "k"; tss_id "TSS5";
[truncated: 32,704 more rows]

[truncated: 7 more sheets: Additional_file_4, Additional_file_5, Additional_file_6, Additional_file_7, Additional_file_8, Additional_file_9, Additional_file_10]
